# Supplementary material for: Sinomenine Hydrochloride Ameliorates Fish Foodborne Enteritis via α7nAchR-Mediated Anti-Inflammatory Effect Whilst Altering Microbiota Composition
Source: Front Immunol. 2021 Nov 23;12:766845. doi: 10.3389/fimmu.2021.766845 (PMC8650311; doi:10.3389/fimmu.2021.766845)
Supplement: Supplementary file 3 [file Table_2.xlsx]

## Sheet: Upregulated DEG
Gene name	description	log2FoldChange	lfcSE	stat	pvalue	padj
pglyrp6	peptidoglycan recognition protein 6 [Source:ZFIN;Acc:ZDB-GENE-071227-2]	3.1735	0.562286	5.64393	1.66214e-08	9.09079e-05
kng1	kininogen 1 [Source:ZFIN;Acc:ZDB-GENE-041010-56]	3.16239	0.550045	5.74933	8.96002e-09	9.09079e-05
eno1a	enolase 1a, (alpha) [Source:ZFIN;Acc:ZDB-GENE-030131-6048]	4.40144	0.774845	5.68041	1.3437e-08	9.09079e-05
coro1a	coronin, actin binding protein, 1A [Source:ZFIN;Acc:ZDB-GENE-030131-9512]	3.22109	0.579303	5.56028	2.69346e-08	0.000110486
dmc1	DNA meiotic recombinase 1 [Source:ZFIN;Acc:ZDB-GENE-060331-93]	21.4606	3.90993	5.48873	4.04827e-08	0.000132848
si:ch211-133n4.9	si:ch211-133n4.9 [Source:ZFIN;Acc:ZDB-GENE-070424-126]	3.94157	0.74842	5.26652	1.39034e-07	0.000325895
gck	glucokinase (hexokinase 4) [Source:ZFIN;Acc:ZDB-GENE-060825-204]	3.00007	0.609002	4.92621	8.38382e-07	0.00152846
ampd3b	adenosine monophosphate deaminase 3b [Source:ZFIN;Acc:ZDB-GENE-030131-5929]	2.64615	0.564939	4.68396	2.81388e-06	0.00419729
LOC100334908		2.96293	0.63753	4.64751	3.35961e-06	0.0045937
hgd	homogentisate 1,2-dioxygenase [Source:ZFIN;Acc:ZDB-GENE-020802-5]	2.37755	0.523057	4.54549	5.48083e-06	0.00640849
cyp51	cytochrome P450, family 51 [Source:NCBI gene;Acc:414331]	2.57017	0.584293	4.39876	1.0887e-05	0.0105079
si:ch211-214j24.14	si:ch211-214j24.14 [Source:ZFIN;Acc:ZDB-GENE-110914-226]	2.60293	0.596773	4.36168	1.29066e-05	0.0117651
leg1.1		3.01517	0.6954	4.33588	1.4518e-05	0.0125374
slc25a34	solute carrier family 25 member 34 [Source:NCBI gene;Acc:393552]	2.03599	0.496244	4.1028	4.08178e-05	0.0209293
mrps36	mitochondrial ribosomal protein S36 [Source:ZFIN;Acc:ZDB-GENE-081104-343]	3.221	0.789743	4.07854	4.5319e-05	0.0225332
pvalb1	parvalbumin 1 [Source:ZFIN;Acc:ZDB-GENE-040625-57]	4.46221	1.1006	4.05433	5.02777e-05	0.0235702
si:dkeyp-81f3.4	si:dkeyp-81f3.4 [Source:ZFIN;Acc:ZDB-GENE-160113-129]	7.26821	1.79004	4.06036	4.8997e-05	0.0235702
LOC103910030		1.68542	0.419434	4.01833	5.86121e-05	0.0246592
tmed10	transmembrane p24 trafficking protein 10 [Source:ZFIN;Acc:ZDB-GENE-030131-4915]	2.27486	0.579078	3.92843	8.55036e-05	0.0311765
gc	GC vitamin D binding protein [Source:ZFIN;Acc:ZDB-GENE-040718-307]	2.41225	0.619939	3.89111	9.97867e-05	0.032746
ces3	carboxylesterase 3 [Source:ZFIN;Acc:ZDB-GENE-030131-9563]	2.86397	0.734851	3.89734	9.72535e-05	0.032746
cyp8b1	cytochrome P450, family 8, subfamily B, polypeptide 1 [Source:ZFIN;Acc:ZDB-GENE-040808-53]	2.60307	0.674326	3.86025	0.000113271	0.0344177
metap1	methionyl aminopeptidase 1 [Source:NCBI gene;Acc:503783]	3.12414	0.809165	3.86094	0.00011295	0.0344177
sult2st2	sulfotransferase family 2, cytosolic sulfotransferase 2 [Source:ZFIN;Acc:ZDB-GENE-061117-5]	1.88412	0.489214	3.85132	0.000117482	0.0350482
ambp	alpha-1-microglobulin/bikunin precursor [Source:ZFIN;Acc:ZDB-GENE-040426-1608]	2.36669	0.616926	3.83627	0.000124916	0.0366005
itln3	intelectin 3 [Source:ZFIN;Acc:ZDB-GENE-090527-4]	2.9258	0.764451	3.82732	0.000129544	0.0372906
stard4	StAR-related lipid transfer (START) domain containing 4 [Source:ZFIN;Acc:ZDB-GENE-050417-168]	1.59595	0.420124	3.79876	0.000145422	0.0397679
ugt1a5		4.86374	1.28281	3.79148	0.000149754	0.0402814
sb:cb230		1.4962	0.402793	3.71456	0.000203561	0.0484062

## Sheet: Downreglated DEG
Gene Name	description	log2FoldChange	lfcSE	stat	pvalue	padj
LOC103911520		-5.37639	0.994803	-5.40448	6.49961e-08	0.000177743
si:ch211-261n11.7	si:ch211-261n11.7 [Source:ZFIN;Acc:ZDB-GENE-081105-144]	-6.31992	1.23709	-5.10871	3.24368e-07	0.00066528
c1d	C1D nuclear receptor corepressor [Source:NCBI gene;Acc:474329]	-2.8324	0.600781	-4.71452	2.42281e-06	0.00397535
ankrd22	ankyrin repeat domain 22 [Source:ZFIN;Acc:ZDB-GENE-040426-1120]	-2.81351	0.614809	-4.57623	4.73425e-06	0.00597536
mtmr1b	myotubularin related protein 1b [Source:ZFIN;Acc:ZDB-GENE-050327-48]	-3.85896	0.851598	-4.53143	5.85857e-06	0.00640849
nol7	nucleolar protein 7 [Source:ZFIN;Acc:ZDB-GENE-030131-9100]	-2.99604	0.676964	-4.4257	9.61305e-06	0.00985819
zgc:111868	zgc:111868 [Source:ZFIN;Acc:ZDB-GENE-050809-138]	-4.3354	1.00488	-4.31434	1.6008e-05	0.0131329
grip2a	glutamate receptor interacting protein 2a [Source:ZFIN;Acc:ZDB-GENE-081104-132]	-7.1486	1.67401	-4.27034	1.95175e-05	0.0152497
imp3	IMP U3 small nucleolar ribonucleoprotein 3 [Source:ZFIN;Acc:ZDB-GENE-040426-1062]	-3.08932	0.727216	-4.24815	2.15542e-05	0.0160755
LOC100332443		-5.04946	1.19645	-4.22035	2.43918e-05	0.0174009
nanos3	nanos homolog 3 [Source:ZFIN;Acc:ZDB-GENE-011221-1]	-4.80974	1.153	-4.17149	3.0261e-05	0.019097
si:rp71-61h23.4		-2.36134	0.566017	-4.17186	3.02121e-05	0.019097
si:ch211-241j12.4		-4.58466	1.09872	-4.17271	3.01e-05	0.019097
thy1	Thy-1 cell surface antigen [Source:ZFIN;Acc:ZDB-GENE-030131-8561]	-4.17231	1.0044	-4.15402	3.26683e-05	0.0198527
b4galnt2.2	beta-1,4-N-acetyl-galactosaminyl transferase 2, tandem duplicate 2 [Source:ZFIN;Acc:ZDB-GENE-130530-731]	-6.90156	1.68181	-4.10366	4.06665e-05	0.0209293
si:dkey-23c22.9		-6.634	1.61694	-4.10281	4.08156e-05	0.0209293
zgc:162879	zgc:162879 [Source:NCBI gene;Acc:572256]	-3.96954	0.966791	-4.10589	4.02759e-05	0.0209293
pvrl3b		-5.04497	1.22878	-4.10569	4.03106e-05	0.0209293
fam89a	family with sequence similarity 89 member A [Source:ZFIN;Acc:ZDB-GENE-111019-1]	-3.36863	0.834795	-4.03528	5.45378e-05	0.0243964
podxl2		-5.17955	1.28422	-4.03324	5.50138e-05	0.0243964
peli1a	pellino E3 ubiquitin protein ligase 1a [Source:ZFIN;Acc:ZDB-GENE-110310-6]	-3.84295	0.955703	-4.02107	5.79346e-05	0.0246592
tom1	target of myb1 membrane trafficking protein [Source:ZFIN;Acc:ZDB-GENE-060721-1]	-3.05184	0.762546	-4.00217	6.27635e-05	0.0255771
zbtb11	zinc finger and BTB domain containing 11 [Source:ZFIN;Acc:ZDB-GENE-030131-5055]	-3.29676	0.824626	-3.99788	6.39116e-05	0.0255771
pprc1	PPARG related coactivator 1 [Source:ZFIN;Acc:ZDB-GENE-030131-9858]	-4.06913	1.02485	-3.97046	7.17336e-05	0.0280239
zgc:162160	zgc:162160 [Source:ZFIN;Acc:ZDB-GENE-070424-22]	-6.71613	1.69661	-3.95856	7.54024e-05	0.0287721
trim36	tripartite motif containing 36 [Source:ZFIN;Acc:ZDB-GENE-040426-2936]	-3.76686	0.955677	-3.94157	8.09514e-05	0.0301875
zgc:162611	zgc:162611 [Source:ZFIN;Acc:ZDB-GENE-070410-87]	-3.88443	0.992756	-3.91277	9.12436e-05	0.0325462
braf	B-Raf proto-oncogene, serine/threonine kinase [Source:ZFIN;Acc:ZDB-GENE-040805-1]	-3.63343	0.932682	-3.89569	9.79215e-05	0.032746
mak16	MAK16 homolog (S. cerevisiae) [Source:NCBI gene;Acc:192312]	-2.68276	0.687173	-3.90405	9.45959e-05	0.032746
dhx32a	DEAH (Asp-Glu-Ala-His) box polypeptide 32a [Source:ZFIN;Acc:ZDB-GENE-130613-6]	-4.41857	1.14045	-3.8744	0.000106887	0.0337268
ubxn2a	UBX domain protein 2A [Source:ZFIN;Acc:ZDB-GENE-110411-202]	-4.02123	1.0376	-3.87552	0.000106396	0.0337268
st6galnac1.2	ST6 (alpha-N-acetyl-neuraminyl-2,3-beta-galactosyl-1,3)-N-acetylgalactosaminide alpha-2,6-sialyltransferase 1, tandem duplicate 2 [Source:ZFIN;Acc:ZDB-GENE-041014-161]	-3.33774	0.876783	-3.8068	0.000140774	0.0391496
f13a1a.1	coagulation factor XIII, A1 polypeptide a, tandem duplicate 1 [Source:ZFIN;Acc:ZDB-GENE-060929-1250]	-3.32151	0.87195	-3.80929	0.000139367	0.0391496
fam65c		-3.46902	0.917675	-3.78023	0.000156684	0.040525
cul5a	cullin 5a [Source:ZFIN;Acc:ZDB-GENE-030131-5426]	-5.89578	1.56054	-3.77804	0.000158069	0.040525
rpp25l	ribonuclease P/MRP 25 subunit-like [Source:ZFIN;Acc:ZDB-GENE-040718-275]	-2.72886	0.721161	-3.78398	0.000154343	0.040525
si:ch211-157c3.4	si:ch211-157c3.4 [Source:ZFIN;Acc:ZDB-GENE-030131-8454]	-6.68733	1.77542	-3.76662	0.000165474	0.0417706
trim9	tripartite motif containing 9 [Source:ZFIN;Acc:ZDB-GENE-030131-8043]	-5.82054	1.54876	-3.7582	0.000171143	0.0419122
pold3	polymerase (DNA-directed), delta 3, accessory subunit [Source:ZFIN;Acc:ZDB-GENE-060512-59]	-2.60199	0.691869	-3.76082	0.00016936	0.0419122
stmn1a	stathmin 1a [Source:ZFIN;Acc:ZDB-GENE-031006-14]	-2.80313	0.746759	-3.75373	0.000174224	0.0420393

## Sheet: All Genes
Gene names	baseMean	log2FoldChange	lfcSE	stat	pvalue	padj	SN35G1	SN35G2	SN35G3	50SBML1	50SBML2	50SBML3
ckmt2a	30.765	22.1246	3.90873	5.66032	NA	NA	0	184.59	0	0	0	0
dmc1	19.0955	21.4606	3.90993	5.48873	4.04827e-08	0.000132848	0	114.573	0	0	0	0
ankar	25.8768	8.56615	3.21943	2.66077	NA	NA	1.04103	152.764	1.45575	0	0	0
mybpc2b	115.215	8.25755	3.19461	2.58484	NA	NA	0	689.029	0	0.810299	0.869397	0.579382
insl3	388.372	7.99778	2.81655	2.83957	NA	NA	1.04103	2320.1	0	6.48239	0.869397	1.73815
LOC100149647	24.4964	7.89117	3.90924	2.01859	NA	NA	0	146.399	0	0	0	0.579382
LOC110440193	13.7912	7.65797	3.91115	1.95799	0.0502316	0.413976	0	82.7471	0	0	0	0
rsph14	12.8939	7.561	3.91145	1.93304	0.0532311	0.424357	4.16411	73.1994	0	0	0	0
dcst1	22.1479	7.37388	3.90951	1.88614	NA	NA	0	132.077	0	0.810299	0	0
si:dkeyp-81f3.4	20.6976	7.26821	1.79004	4.06036	4.8997e-05	0.0235702	4.16411	117.756	1.45575	0.810299	0	0
si:ch211-80h18.1	10.3434	7.24255	3.91261	1.85108	0.0641583	0.455521	0	62.0603	0	0	0	0
mylpfa	412.924	7.19932	2.1036	3.42237	NA	NA	13.5334	2445.81	1.45575	4.86179	6.08578	5.79382
LOC100148951	9.98646	7.19189	3.91282	1.83803	0.0660573	0.461614	1.04103	58.8778	0	0	0	0
msh5	9.81296	7.16651	3.91293	1.8315	0.0670264	0.464334	0	58.8778	0	0	0	0
LOC103911146	7.95645	6.85919	2.40259	2.85492	0.00430482	0.172856	0	47.7387	0	0	0	0
gas2l2	15.1023	6.8136	1.88188	3.62064	0.00029388	0.0577618	7.2872	82.7471	0	0	0	0.579382
spaca6	7.69124	6.81017	2.41772	2.81677	0.00485087	0.177462	0	46.1474	0	0	0	0
pkmb	96.6209	6.77003	3.09789	2.18537	NA	NA	0	574.456	0	3.24119	0.869397	1.15876
si:ch211-209a2.2	46.297	6.72542	2.73511	2.45892	NA	NA	3.12309	272.111	0	0.810299	0	1.73815
si:ch211-198o12.4	7.22277	6.72078	2.12276	3.16606	0.00154518	0.114204	8.32823	35.0084	0	0	0	0
ckmt2b	7.16081	6.70683	2.45098	2.73639	0.00621167	0.188166	0	42.9649	0	0	0	0
hormad1	40.6072	6.67072	3.6808	1.8123	NA	NA	1.04103	240.285	0	0	0	2.31753
ampd1	126.923	6.652	3.17085	2.09786	NA	NA	0	751.089	2.9115	0	6.95518	0.579382
LOC103910524	6.86403	6.65128	2.15422	3.08755	0.00201812	0.12887	6.24617	0	34.938	0	0	0
tnni2b.2	92.1416	6.64061	3.76376	1.76436	NA	NA	0	547.404	0	0.810299	0	4.63506
si:ch73-222h13.1	13.3958	6.63957	3.91132	1.69752	0.0895975	0.508956	0	79.5645	0	0.810299	0	0
si:dkey-48j7.3	6.63038	6.59554	2.48894	2.64994	0.0080506	0.207696	0	39.7823	0	0	0	0
rsph9	36.3342	6.5549	2.53324	2.58755	0.00966606	0.225579	10.4103	205.277	0	0	1.73879	0.579382
si:ch73-111k22.3	76.4459	6.55258	2.8691	2.28385	NA	NA	5.20514	447.153	1.45575	4.86179	0	0
stpg1	6.27345	6.51439	2.31803	2.81031	0.0049494	0.178653	1.04103	36.5997	0	0	0	0
si:ch211-147k9.8	12.2531	6.50311	2.03243	3.19967	0.00137585	0.10699	1.04103	71.6081	0	0	0.869397	0
LOC110437903	19.1291	6.42445	1.75848	3.65341	0.000258782	0.0567427	1.04103	108.208	4.36725	0	0	1.15876
ldb3b	19.5923	6.3721	3.55292	1.79348	0.0728959	0.475199	0	116.164	0	0.810299	0	0.579382
pimr212	5.56952	6.34342	2.58364	2.45522	0.0140798	NA	0	33.4171	0	0	0	0
izumo1	10.9537	6.33752	1.79538	3.52991	0.000415704	0.0688976	6.24617	55.6952	2.9115	0	0.869397	0
si:ch211-286b5.2	5.3043	6.27287	2.61211	2.40145	0.0163301	NA	0	31.8258	0	0	0	0
LOC110438336	15.5756	6.26184	3.89376	1.60817	0.107797	0.53404	0	92.2949	0	0	0	1.15876
myoz1a	9.94801	6.20474	3.91293	1.5857	0.112807	0.54162	0	58.8778	0	0.810299	0	0
ckmb	3695.29	6.19307	2.18395	2.83572	NA	NA	29.1488	21808.6	34.938	36.4634	219.088	43.4537
si:ch211-214c7.5	9.41758	6.12447	3.91328	1.56505	0.117571	0.549199	0	55.6952	0	0.810299	0	0
dab1b	4.77387	6.12052	2.67824	2.28527	0.0222967	NA	0	28.6432	0	0	0	0
LOC100330159	9.15236	6.0826	3.91347	1.55427	0.120119	0.553162	0	54.1039	0	0.810299	0	0
si:ch211-81a5.5	17.7743	6.03113	3.85687	1.56374	0.11788	0.549466	0	105.025	0	1.6206	0	0
dmrt1	30.4424	5.97962	2.86764	2.0852	NA	NA	0	179.816	0	0.810299	0.869397	1.15876
wu:fd14a01	17.9675	5.96195	3.45898	1.72362	0.084777	0.498509	1.04103	105.025	0	0	1.73879	0
LOC100333749	4.24344	5.95021	2.75844	2.1571	0.0309982	NA	0	25.4607	0	0	0	0
zgc:110425	4.22361	5.94715	2.4012	2.47674	0.0132588	NA	6.24617	19.0955	0	0	0	0
klhl10b.2	4.22361	5.94715	2.4012	2.47674	0.0132588	NA	6.24617	19.0955	0	0	0	0
zgc:162239	63.8988	5.91808	2.96498	1.99599	NA	NA	0	377.136	0	1.6206	3.47759	1.15876
LOC565709	4.15173	5.91751	2.52777	2.34099	0.0192324	NA	1.04103	23.8694	0	0	0	0
LOC100331480	3.95839	5.85398	2.44139	2.3978	0.0164938	NA	6.24617	17.5042	0	0	0	0
nptx2a	7.7878	5.84746	2.30192	2.54025	0.0110773	0.235131	0	46.1474	0	0	0	0.579382
tmem38a	7.83614	5.84744	2.29896	2.54352	0.0109743	0.234551	0	46.1474	0	0	0.869397	0
LOC110438438	3.84685	5.82248	2.44531	2.38108	0.0172618	NA	13.5334	9.54774	0	0	0	0
LOC103911894	7.56107	5.79666	2.31257	2.50659	0.0121903	0.242398	0	44.5561	0	0.810299	0	0
ccdc36	7.57092	5.79666	2.31194	2.50727	0.0121669	0.242275	0	44.5561	0	0	0.869397	0
rec8b	12.9619	5.7658	3.43057	1.68071	0.0928194	0.516008	0	76.382	0	0.810299	0	0.579382
casc1	3.71301	5.75715	2.85736	2.01485	0.0439206	NA	0	22.2781	0	0	0	0
si:dkeyp-75h12.7	3.68456	5.74914	2.55161	2.25315	0.02425	NA	0	3.18258	18.9248	0	0	0
LOC110440020	3.6213	5.71995	2.61307	2.18897	0.0285989	NA	1.04103	20.6868	0	0	0	0
tnnt3b	707.524	5.69628	2.27391	2.50506	NA	NA	22.9026	4138.95	2.9115	2.4309	68.6824	9.27012
si:dkeyp-80c12.8	3.4478	5.65	2.91622	1.93744	0.0526913	NA	0	20.6868	0	0	0	0
LOC108191006	3.4478	5.65	2.91622	1.93744	0.0526913	NA	0	20.6868	0	0	0	0
zgc:172182	3.4478	5.65	2.91622	1.93744	0.0526913	NA	0	20.6868	0	0	0	0
LOC110437995	3.4478	5.65	2.91622	1.93744	0.0526913	NA	0	20.6868	0	0	0	0
LOC797383	3.4478	5.65	2.91622	1.93744	0.0526913	NA	0	20.6868	0	0	0	0
asb10	3.4478	5.65	2.91622	1.93744	0.0526913	NA	0	20.6868	0	0	0	0
armc4	18.9416	5.63394	1.77467	3.17464	0.00150022	0.111383	0	111.39	0	0.810299	0.869397	0.579382
LOC110440054	6.72694	5.6327	2.36002	2.38671	0.0169997	0.277223	0	39.7823	0	0	0	0.579382
cryba4	3.34752	5.60866	2.2715	2.46915	0.0135436	NA	3.12309	11.139	5.823	0	0	0
lrrn2	3.33485	5.60108	2.577	2.17349	0.0297436	NA	0	12.7303	7.27875	0	0	0
lft2	6.50021	5.5736	2.37397	2.34779	0.018885	0.287177	0	38.191	0	0.810299	0	0
im:7157825	3.23463	5.57273	2.57475	2.16437	0.0304356	NA	11.4513	7.95645	0	0	0	0
cacna1sb	6.48747	5.56684	2.20606	2.52343	0.0116215	0.239529	0	36.5997	1.45575	0	0.869397	0
dusp27	41.7123	5.5477	3.7664	1.47294	NA	NA	0	245.059	0	0	1.73879	3.47629
LOC110438004	3.19931	5.54496	2.64884	2.09335	0.0363178	NA	0	3.18258	16.0133	0	0	0
LOC110437749	3.18258	5.53428	2.98339	1.85503	0.0635916	NA	0	19.0955	0	0	0	0
si:dkey-263f15.2	3.18258	5.53428	2.98339	1.85503	0.0635916	NA	0	19.0955	0	0	0	0
mss51	3.18258	5.53428	2.98339	1.85503	0.0635916	NA	0	19.0955	0	0	0	0
atp2a1l	1136.28	5.52249	1.88688	2.92678	NA	NA	26.0257	6591.13	55.3185	23.4987	88.6785	33.0248
LOC563925	3.15999	5.52202	2.70842	2.03884	0.0414663	NA	0	17.5042	1.45575	0	0	0
LOC100330229	3.15008	5.51993	2.3968	2.30304	0.0212764	NA	3.12309	14.3216	1.45575	0	0	0
si:dkey-100n19.2	6.235	5.51201	2.39218	2.30418	0.0212128	0.30121	0	36.5997	0	0.810299	0	0
cfap99	6.24485	5.512	2.39133	2.305	0.0211667	0.30121	0	36.5997	0	0	0.869397	0
cadm3	3.09087	5.49112	2.72311	2.01649	0.0437489	NA	1.04103	17.5042	0	0	0	0
tuba7l	264.689	5.48465	1.86128	2.94671	NA	NA	16.6565	1532.41	4.36725	12.9648	11.3022	10.4289
zte38	24.4096	5.47209	3.79212	1.44301	NA	NA	0	143.216	0	3.24119	0	0
tecra	5.9313	5.44772	2.41547	2.25535	0.0241116	0.313848	0	35.0084	0	0	0	0.579382
nrgna	5.9313	5.44772	2.41547	2.25535	0.0241116	0.313848	0	35.0084	0	0	0	0.579382
LOC101883176	5.97963	5.44768	2.41089	2.25961	0.0238454	0.313848	0	35.0084	0	0	0.869397	0
khdrbs3	5.90871	5.44042	2.24101	2.42766	0.0151964	0.262335	0	33.4171	1.45575	0	0	0.579382
LOC110440081	45.7391	5.42831	2.31099	2.34891	NA	NA	4.16411	262.563	1.45575	5.67209	0	0.579382
pvalb4	956.814	5.40852	1.81333	2.98265	NA	NA	47.8873	5520.19	40.761	17.0163	66.9436	48.0887
camkvb	2.91737	5.4085	3.0606	1.76713	0.0772059	NA	0	17.5042	0	0	0	0
LOC110440139	2.91737	5.4085	3.0606	1.76713	0.0772059	NA	0	17.5042	0	0	0	0
asb2a.1	2.91737	5.4085	3.0606	1.76713	0.0772059	NA	0	17.5042	0	0	0	0
cadpsb	2.89753	5.40663	2.66715	2.02712	0.0426505	NA	6.24617	11.139	0	0	0	0
si:dkey-201i24.3	2.86638	5.39997	2.41804	2.2332	0.0255358	NA	8.32823	1.59129	7.27875	0	0	0
LOC110438987	2.89478	5.39526	2.77376	1.94511	0.0517621	NA	0	15.9129	1.45575	0	0	0
si:ch211-76m11.7	5.71442	5.38035	2.43204	2.21228	0.0269474	NA	0	33.4171	0	0	0.869397	0
LOC108191543	29.6033	5.3739	3.64857	1.47288	NA	NA	0	173.451	0	2.4309	0	1.73815
si:dkey-183c6.7	2.7353	5.31433	2.48215	2.14102	0.0322726	NA	1.04103	9.54774	5.823	0	0	0
gb:eh456644	5.4492	5.30975	2.45498	2.16285	0.0305529	NA	0	31.8258	0	0	0.869397	0
zbbx	5.4492	5.30975	2.45498	2.16285	0.0305529	NA	0	31.8258	0	0	0.869397	0
mtbl	34.1652	5.30803	2.66229	1.99378	NA	NA	4.16411	195.729	0	1.6206	3.47759	0
myl1	77.7833	5.29653	3.74391	1.41471	NA	NA	0	455.109	0	0	8.69397	2.89691
si:ch211-57m13.9	2.65215	5.27072	3.15041	1.67302	0.0943225	NA	0	15.9129	0	0	0	0
LOC566055	2.65215	5.27072	3.15041	1.67302	0.0943225	NA	0	15.9129	0	0	0	0
si:dkey-23f9.11	2.65215	5.27072	3.15041	1.67302	0.0943225	NA	0	15.9129	0	0	0	0
LOC110438118	2.65215	5.27072	3.15041	1.67302	0.0943225	NA	0	15.9129	0	0	0	0
cd164l2	2.65215	5.27072	3.15041	1.67302	0.0943225	NA	0	15.9129	0	0	0	0
zgc:112408	2.65215	5.27072	3.15041	1.67302	0.0943225	NA	0	15.9129	0	0	0	0
si:dkey-27d5.11	2.65215	5.27072	3.15041	1.67302	0.0943225	NA	0	15.9129	0	0	0	0
odf3b	26.9414	5.26668	3.75471	1.40269	NA	NA	0	157.538	0	3.24119	0.869397	0
maats1	22.2157	5.25767	2.67533	1.96524	NA	NA	1.04103	128.895	0	1.6206	0	1.73815
cfap53	15.4406	5.22836	1.76296	2.96567	0.00302022	0.153886	1.04103	89.1123	0	1.6206	0.869397	0
bbs4	2.56044	5.21922	2.87056	1.81819	0.0690349	NA	1.04103	14.3216	0	0	0	0
c8h22orf15	2.4489	5.17081	2.81314	1.83809	0.0660489	NA	8.32823	6.36516	0	0	0	0
LOC110437743	4.87044	5.15732	2.51348	2.05186	0.0401829	NA	0	28.6432	0	0	0	0.579382
dzank1	4.90892	5.15728	2.50849	2.05593	0.0397894	NA	0	28.6432	0	0.810299	0	0
zgc:122993	2.42625	5.14806	3.23473	1.5915	0.111498	NA	0	0	14.5575	0	0	0
znf1043	2.38694	5.11842	3.25619	1.5719	0.115973	NA	0	14.3216	0	0	0	0
si:ch73-174h16.5	9.55263	5.1152	3.85998	1.32519	0.185109	0.631507	0	55.6952	0	1.6206	0	0
LOC108180305	4.74492	5.11246	2.52184	2.02727	0.0426346	NA	0	0	27.6593	0.810299	0	0
spag16	9.56248	5.11141	2.06381	2.47669	0.0132608	0.24895	0	55.6952	0	0.810299	0.869397	0
fam213aa	321.711	5.10641	0.973258	5.24672	NA	NA	65.5848	74.7907	1735.25	9.72358	33.9065	11.0083
sox8b	2.34176	5.08918	2.90591	1.75132	0.079891	NA	0	11.139	2.9115	0	0	0
smyd1b	10.3679	5.08149	3.84682	1.32096	0.186516	0.631782	0	60.469	0	0	0	1.73815
LOC101886500	4.60522	5.07461	2.54401	1.99472	0.0460729	NA	0	27.0519	0	0	0	0.579382
LOC100151028	4.64371	5.07455	2.53856	1.99899	0.0456097	NA	0	27.0519	0	0.810299	0	0
theg	4.65356	5.07454	2.53719	2.00006	0.0454935	NA	0	27.0519	0	0	0.869397	0
spire1b	4.46833	5.02657	2.14291	2.34567	0.0189928	NA	1.04103	22.2781	2.9115	0	0	0.579382
si:ch211-134a4.2	8.84376	5.02319	1.78869	2.80831	0.00498019	0.178693	13.5334	0	37.8495	0.810299	0.869397	0
cdk21	4.42906	5.00774	1.97026	2.54166	0.0110327	NA	7.2872	11.139	7.27875	0	0.869397	0
cav3	4.38834	4.9868	2.57024	1.94021	0.0523541	NA	0	25.4607	0	0	0.869397	0
eno4	16.6995	4.97684	1.74259	2.856	0.00429015	0.172856	0	97.0687	0	0.810299	1.73879	0.579382
si:dkey-9i23.14	6.82351	4.96162	2.32696	2.13224	0.0329875	0.351338	0	39.7823	0	0	0	1.15876
si:ch211-168d1.3	2.12172	4.94818	3.38302	1.46265	0.143563	NA	0	12.7303	0	0	0	0
si:dkey-267j14.7	2.12172	4.94818	3.38302	1.46265	0.143563	NA	0	12.7303	0	0	0	0
foxg1c	2.12172	4.94818	3.38302	1.46265	0.143563	NA	0	12.7303	0	0	0	0
tssk6	2.12172	4.94818	3.38302	1.46265	0.143563	NA	0	12.7303	0	0	0	0
c24h18orf63	2.12172	4.94818	3.38302	1.46265	0.143563	NA	0	12.7303	0	0	0	0
LOC110440067	2.08206	4.94644	3.38293	1.46218	0.143693	NA	12.4923	0	0	0	0	0
si:ch211-191o15.6	12.0332	4.93561	1.8101	2.72671	0.00639698	0.190493	0	68.4255	1.45575	0	1.73879	0.579382
daw1	88.9923	4.93337	2.08043	2.37132	NA	NA	3.12309	512.396	1.45575	1.6206	13.041	2.31753
zgc:195001	2.09913	4.93071	3.04998	1.61663	0.105957	NA	0	11.139	1.45575	0	0	0
LOC101882465	4.18509	4.92372	2.26455	2.17426	0.0296856	NA	8.32823	15.9129	0	0	0.869397	0
si:ch211-261c8.5	4.195	4.92281	2.28504	2.15436	0.031212	NA	5.20514	19.0955	0	0	0.869397	0
LOC798868	2.07654	4.91563	3.01856	1.62847	0.103425	NA	0	9.54774	2.9115	0	0	0
dnah9	31.9516	4.90961	2.57656	1.90549	NA	NA	4.16411	181.407	0	3.24119	0	2.89691
b3gat1a	4.07479	4.89348	2.61516	1.8712	0.0613178	NA	0	23.8694	0	0	0	0.579382
LOC101882164	2.01153	4.88951	3.00135	1.62911	0.103291	NA	6.24617	0	5.823	0	0	0
LOC101883107	2.01153	4.88951	3.00135	1.62911	0.103291	NA	6.24617	0	5.823	0	0	0
dnah6	13.165	4.88888	3.81045	1.28302	0.199486	0.646209	0	76.382	0	0	2.60819	0
LOC100536790	2.00026	4.88863	3.07371	1.59047	0.111729	NA	10.4103	1.59129	0	0	0	0
lrp2bp	7.40227	4.87996	2.15397	2.26557	0.023478	0.313648	0	42.9649	0	0	0.869397	0.579382
ugt1a5	14.896	4.86374	1.28281	3.79148	0.000149754	0.0402814	45.8052	31.8258	8.7345	2.4309	0	0.579382
pimr186	4.01165	4.85839	2.32052	2.09366	0.0362902	NA	4.16411	19.0955	0	0.810299	0	0
wdr95	11.5254	4.85683	3.42394	1.41849	0.156047	0.599628	0	66.8342	0	0	1.73879	0.579382
hsf5	23.6197	4.82267	2.85798	1.68744	NA	NA	0	136.851	0	0.810299	3.47759	0.579382
LOC101884669	1.92838	4.82222	3.05228	1.57988	0.114135	NA	5.20514	6.36516	0	0	0	0
tnni2a.4	1.9383	4.82027	3.08208	1.56397	0.117825	NA	2.08206	9.54774	0	0	0	0
zgc:194246	14.3558	4.812	3.29058	1.46236	0.143643	0.587703	2.08206	81.1558	0	0	0	2.89691
ttll2	3.85791	4.79354	2.64781	1.81038	0.0702369	NA	0	22.2781	0	0	0.869397	0
LOC101882698	1.87188	4.77464	3.15629	1.51274	0.130346	NA	1.04103	0	10.1903	0	0	0
LOC100329795	85.5717	4.7637	2.45213	1.94268	NA	NA	2.08206	491.709	1.45575	8.91329	0	9.27012
LOC561346	1.85651	4.75519	3.53907	1.34363	0.179069	NA	0	11.139	0	0	0	0
slc25a35	1.85651	4.75519	3.53907	1.34363	0.179069	NA	0	11.139	0	0	0	0
tmem232	1.85651	4.75519	3.53907	1.34363	0.179069	NA	0	11.139	0	0	0	0
trim63a	1.85651	4.75519	3.53907	1.34363	0.179069	NA	0	11.139	0	0	0	0
LOC108179131	1.85651	4.75519	3.53907	1.34363	0.179069	NA	0	11.139	0	0	0	0
cercam	1.85651	4.75519	3.53907	1.34363	0.179069	NA	0	11.139	0	0	0	0
ponzr2	1.85651	4.75519	3.53907	1.34363	0.179069	NA	0	11.139	0	0	0	0
LOC108179558	1.85651	4.75519	3.53907	1.34363	0.179069	NA	0	11.139	0	0	0	0
LOC100334731	1.85651	4.75519	3.53907	1.34363	0.179069	NA	0	11.139	0	0	0	0
efhc2	56.9768	4.75212	2.15062	2.20965	NA	NA	2.08206	326.215	1.45575	0.810299	0.869397	10.4289
si:dkey-6f10.5	1.83392	4.73554	3.18455	1.48704	0.137005	NA	0	9.54774	1.45575	0	0	0
fam166b	50.3214	4.73445	1.25719	3.7659	NA	NA	2.08206	283.25	5.823	3.24119	1.73879	5.79382
kctd20	12.8366	4.70954	1.74809	2.6941	0.00705793	0.194992	1.04103	73.1994	0	1.6206	0	1.15876
cfap57	11.5737	4.69605	3.81115	1.23219	0.217879	0.667026	0	66.8342	0	0	2.60819	0
spag6	34.2231	4.69162	2.58777	1.813	0.0698321	0.469176	11.4513	186.181	0	1.6206	6.08578	0
tnni2a.3	279.522	4.68895	2.57293	1.82242	NA	NA	7.2872	1607.2	0	7.29269	51.2944	4.05568
vstm5	6.43559	4.68843	1.90717	2.45831	0.0139593	0.255004	26.0257	11.139	0	0	0.869397	0.579382
dnai2a	3.58285	4.68631	2.6958	1.73838	0.0821448	NA	0	20.6868	0	0.810299	0	0
rchy1	5.79926	4.68577	1.96746	2.38164	0.0172358	NA	2.08206	28.6432	2.9115	0	0	1.15876
mkxb	1.7648	4.68227	3.22228	1.45309	0.146199	NA	1.04103	9.54774	0	0	0	0
si:ch211-260e23.8	51.2491	4.65926	1.13378	4.10949	NA	NA	13.5334	273.702	8.7345	4.86179	0.869397	5.79382
si:busm1-52i16.2	1.72097	4.6496	3.24793	1.43156	0.15227	NA	0	1.59129	8.7345	0	0	0
igic1s1	10.1585	4.63356	1.40033	3.30892	0.000936567	0.0909301	13.5334	31.8258	13.1018	1.6206	0.869397	0
si:dkeyp-106c3.2	1.69838	4.6331	3.64642	1.27059	0.203875	NA	0	0	10.1903	0	0	0
smyd1a	35.6844	4.63162	2.77697	1.66787	NA	NA	2.08206	203.685	0	4.86179	3.47759	0
si:dkeyp-50b9.1	43.4781	4.63076	1.32483	3.49536	NA	NA	4.16411	245.059	1.45575	7.29269	1.73879	1.15876
efhc1	71.5207	4.6246	2.1335	2.16761	NA	NA	4.16411	401.005	7.27875	9.72358	0	6.95259
LOC103909899	11.6012	4.62262	1.63083	2.83453	0.00458937	0.176418	0	17.5042	49.4955	0	0.869397	1.73815
cracr2ab	1.67309	4.60875	3.23897	1.42291	0.154763	NA	2.08206	7.95645	0	0	0	0
LOC100537640	1.67309	4.60875	3.23897	1.42291	0.154763	NA	2.08206	7.95645	0	0	0	0
si:dkey-33i11.4	10.7473	4.60775	1.5826	2.9115	0.00359696	0.164241	3.12309	9.54774	49.4955	0	0	2.31753
LOC103911003	3.31846	4.59123	2.44474	1.878	0.060381	NA	0	4.77387	14.5575	0	0	0.579382
LOC110439519	1.61799	4.57661	2.92876	1.56264	0.118136	NA	5.20514	1.59129	2.9115	0	0	0
dnajb13	22.2985	4.57301	1.5423	2.96506	NA	NA	1.04103	127.303	0	0.810299	3.47759	1.15876
pak7	3.27915	4.57055	2.75717	1.65769	0.0973793	NA	0	19.0955	0	0	0	0.579382
LOC110438322	3.27915	4.57055	2.75717	1.65769	0.0973793	NA	0	19.0955	0	0	0	0.579382
col5a2b	3.31763	4.57046	2.7479	1.66325	0.0962618	NA	0	19.0955	0	0.810299	0	0
kcnc3a	3.32748	4.57043	2.74557	1.66466	0.0959811	NA	0	19.0955	0	0	0.869397	0
LOC100535131	3.30772	4.56821	2.44423	1.86897	0.0616264	NA	3.12309	15.9129	0	0.810299	0	0
rad9b	12.7447	4.56351	1.72429	2.6466	0.0081306	0.208123	8.32823	65.2429	0	0	0	2.89691
LOC101882435	10.0937	4.55844	1.65239	2.7587	0.00580317	0.188166	13.5334	42.9649	1.45575	0	2.60819	0
cfap77	44.2489	4.5464	2.84353	1.59886	NA	NA	0	254.607	0	5.67209	1.73879	3.47629
tpma	416.076	4.53594	1.87316	2.42155	NA	NA	21.8616	2358.29	13.1018	11.3442	66.9436	24.9134
golga7ba	1.59129	4.53243	3.73578	1.21325	0.225035	NA	0	9.54774	0	0	0	0
klhl40a	1.59129	4.53243	3.73578	1.21325	0.225035	NA	0	9.54774	0	0	0	0
c1ql4l	1.59129	4.53243	3.73578	1.21325	0.225035	NA	0	9.54774	0	0	0	0
si:dkey-111e8.4	1.59129	4.53243	3.73578	1.21325	0.225035	NA	0	9.54774	0	0	0	0
LOC101885179	1.59129	4.53243	3.73578	1.21325	0.225035	NA	0	9.54774	0	0	0	0
LOC110438750	1.59129	4.53243	3.73578	1.21325	0.225035	NA	0	9.54774	0	0	0	0
matn4	1.59129	4.53243	3.73578	1.21325	0.225035	NA	0	9.54774	0	0	0	0
grk5	1.59129	4.53243	3.73578	1.21325	0.225035	NA	0	9.54774	0	0	0	0
LOC110440063	1.59129	4.53243	3.73578	1.21325	0.225035	NA	0	9.54774	0	0	0	0
pkdcca	1.59129	4.53243	3.73578	1.21325	0.225035	NA	0	9.54774	0	0	0	0
fgf16	1.59129	4.53243	3.73578	1.21325	0.225035	NA	0	9.54774	0	0	0	0
grik1b	1.59129	4.53243	3.73578	1.21325	0.225035	NA	0	9.54774	0	0	0	0
irx4a	1.59129	4.53243	3.73578	1.21325	0.225035	NA	0	9.54774	0	0	0	0
LOC101885174	1.59129	4.53243	3.73578	1.21325	0.225035	NA	0	9.54774	0	0	0	0
LOC103909040	1.59129	4.53243	3.73578	1.21325	0.225035	NA	0	9.54774	0	0	0	0
LOC108179930	1.59129	4.53243	3.73578	1.21325	0.225035	NA	0	9.54774	0	0	0	0
pdzrn3a	1.59129	4.53243	3.73578	1.21325	0.225035	NA	0	9.54774	0	0	0	0
LOC110438381	1.59129	4.53243	3.73578	1.21325	0.225035	NA	0	9.54774	0	0	0	0
si:dkeyp-66d1.7	1.56154	4.53231	3.74066	1.21163	0.225653	NA	9.36926	0	0	0	0	0
si:dkey-17m8.2	1.56154	4.53231	3.74066	1.21163	0.225653	NA	9.36926	0	0	0	0	0
cttnbp2nlb	1.58137	4.53168	3.28594	1.37911	0.167861	NA	3.12309	6.36516	0	0	0	0
kcnh1b	1.58137	4.53168	3.28594	1.37911	0.167861	NA	3.12309	6.36516	0	0	0	0
ctgfb	3.22592	4.52727	2.53055	1.78904	0.0736079	NA	1.04103	17.5042	0	0.810299	0	0
LOC101882847	3.22592	4.52727	2.53055	1.78904	0.0736079	NA	1.04103	17.5042	0	0.810299	0	0
prox2	3.23577	4.52724	2.52848	1.7905	0.0733734	NA	1.04103	17.5042	0	0	0.869397	0
LOC103909194	1.54887	4.5179	3.00848	1.50172	0.133169	NA	6.24617	1.59129	1.45575	0	0	0
ankef1b	13.0152	4.51119	3.51809	1.28228	0.199744	0.646646	0	74.7907	0	2.4309	0.869397	0
cdk20	9.84229	4.50992	1.94312	2.32097	0.0202884	0.295118	1.04103	55.6952	0	0	0	2.31753
cdkn1cb	1.5687	4.5099	3.35525	1.34413	0.178906	NA	0	7.95645	1.45575	0	0	0
LOC110438205	3.18074	4.50399	2.29294	1.96428	0.0494975	NA	1.04103	14.3216	2.9115	0.810299	0	0
sh3bp1	3.11245	4.50127	2.50162	1.79934	0.0719651	NA	2.08206	0	16.0133	0	0	0.579382
actc1b	1332.65	4.46491	1.92556	2.31875	NA	NA	45.8052	7574.54	29.115	61.5827	219.957	64.8908
pvalb1	53.3608	4.46221	1.1006	4.05433	5.02777e-05	0.0235702	20.8206	276.885	8.7345	6.48239	0.869397	6.3732
pcdh1a	1.50093	4.45009	3.3691	1.32086	0.186549	NA	0	3.18258	5.823	0	0	0
LOC110437887	1.50093	4.45009	3.3691	1.32086	0.186549	NA	0	3.18258	5.823	0	0	0
stac3	1.49958	4.44755	3.40483	1.30625	0.191468	NA	1.04103	7.95645	0	0	0	0
phka1b	1.49958	4.44755	3.40483	1.30625	0.191468	NA	1.04103	7.95645	0	0	0	0
camsap2a	1.49958	4.44755	3.40483	1.30625	0.191468	NA	1.04103	7.95645	0	0	0	0
dnajc16	2.94176	4.43888	2.56545	1.73025	0.0835852	NA	15.6154	0	1.45575	0	0	0.579382
wdr66	11.9355	4.43186	3.47963	1.27366	0.202786	0.649928	0	68.4255	0	0	2.60819	0.579382
LOC108192008	1.47699	4.42464	3.07612	1.43838	0.150325	NA	1.04103	6.36516	1.45575	0	0	0
mylz3	1015.51	4.42048	1.60539	2.75351	NA	NA	133.252	5626.8	61.1415	86.702	112.152	73.0022
diras1a	1.45575	4.41056	3.85337	1.1446	0.252375	NA	0	0	8.7345	0	0	0
LOC100331216	1.45575	4.41056	3.85337	1.1446	0.252375	NA	0	0	8.7345	0	0	0
LOC101886504	1.45575	4.41056	3.85337	1.1446	0.252375	NA	0	0	8.7345	0	0	0
eno1a	361.216	4.40144	0.774845	5.68041	1.3437e-08	9.09079e-05	636.068	79.5645	1353.85	45.3767	16.5185	35.9217
dlx2a	2.97056	4.39753	2.58064	1.70404	0.0883728	NA	1.04103	15.9129	0	0	0.869397	0
agbl2	5.83962	4.39375	2.37814	1.84756	0.0646663	NA	0	33.4171	0	1.6206	0	0
pimr128	6.03282	4.37755	2.17459	2.01305	0.0441097	0.392703	1.04103	33.4171	0	0	1.73879	0
zmynd10	5.28055	4.3713	2.28466	1.91332	0.0557065	NA	0	30.2345	0	0	0.869397	0.579382
LOC103910251	1.39795	4.36441	3.43815	1.26941	0.204296	NA	5.20514	3.18258	0	0	0	0
LOC108190109	1.38804	4.36273	3.90548	1.11708	0.26396	NA	8.32823	0	0	0	0	0
adrb1	1.38804	4.36273	3.90548	1.11708	0.26396	NA	8.32823	0	0	0	0	0
zgc:171534	2.79084	4.3594	2.60036	1.67646	0.0936482	NA	14.5744	1.59129	0	0	0	0.579382
LOC100536453	2.80674	4.34857	2.59495	1.67578	0.0937809	NA	14.5744	0	1.45575	0.810299	0	0
plcxd1	4.49853	4.33384	2.19929	1.97057	0.0487735	NA	8.32823	17.5042	0	0	0	1.15876
tex11	8.61401	4.33243	1.68984	2.5638	0.0103532	0.231438	3.12309	44.5561	1.45575	0.810299	1.73879	0
cfap206	54.0821	4.33197	2.29304	1.88919	NA	NA	2.08206	307.119	0	4.86179	1.73879	8.69073
spata17	4.43657	4.32822	2.54336	1.70177	0.0887979	NA	0	25.4607	0	0	0	1.15876
nme5	29.2247	4.31987	2.82549	1.5289	NA	NA	0	165.494	1.45575	4.05149	4.34699	0
LOC110440136	5.67836	4.31191	2.1285	2.02579	0.042786	NA	29.1488	3.18258	0	0	1.73879	0
LOC100333840	2.75745	4.31	2.53138	1.70263	0.0886374	NA	9.36926	6.36516	0	0.810299	0	0
si:ch211-37e10.1	2.74871	4.30671	2.88981	1.49031	0.136143	NA	0	15.9129	0	0	0	0.579382
mybpc1	2.79705	4.30656	2.87459	1.49815	0.134095	NA	0	15.9129	0	0	0.869397	0
smyd2b	2.79705	4.30656	2.87459	1.49815	0.134095	NA	0	15.9129	0	0	0.869397	0
tmsb	2.68505	4.28677	2.3325	1.83784	0.0660854	NA	5.20514	1.59129	8.7345	0	0	0.579382
saxo2	14.5058	4.28025	3.59901	1.18929	0.234327	0.68035	0	82.7471	0	0.810299	3.47759	0
pimr49	1.32608	4.26872	3.95243	1.08003	0.28013	NA	0	7.95645	0	0	0	0
spaca9	1.32608	4.26872	3.95243	1.08003	0.28013	NA	0	7.95645	0	0	0	0
LOC100536098	1.32608	4.26872	3.95243	1.08003	0.28013	NA	0	7.95645	0	0	0	0
si:ch211-243o19.4	1.32608	4.26872	3.95243	1.08003	0.28013	NA	0	7.95645	0	0	0	0
nlgn3a	1.32608	4.26872	3.95243	1.08003	0.28013	NA	0	7.95645	0	0	0	0
mtnr1al	1.32608	4.26872	3.95243	1.08003	0.28013	NA	0	7.95645	0	0	0	0
pimr118	1.32608	4.26872	3.95243	1.08003	0.28013	NA	0	7.95645	0	0	0	0
zgc:92912	1.32608	4.26872	3.95243	1.08003	0.28013	NA	0	7.95645	0	0	0	0
si:dkey-145c18.2	1.32608	4.26872	3.95243	1.08003	0.28013	NA	0	7.95645	0	0	0	0
pkhd1l1	1.32608	4.26872	3.95243	1.08003	0.28013	NA	0	7.95645	0	0	0	0
si:dkey-248f6.3	1.32608	4.26872	3.95243	1.08003	0.28013	NA	0	7.95645	0	0	0	0
LOC110438327	1.32608	4.26872	3.95243	1.08003	0.28013	NA	0	7.95645	0	0	0	0
LOC110438914	1.32608	4.26872	3.95243	1.08003	0.28013	NA	0	7.95645	0	0	0	0
LOC110438979	1.32608	4.26872	3.95243	1.08003	0.28013	NA	0	7.95645	0	0	0	0
scn1lab	2.68557	4.25683	2.56354	1.66053	0.0968078	NA	4.16411	11.139	0	0.810299	0	0
bicc2	2.69549	4.2551	2.64434	1.60914	0.107587	NA	1.04103	14.3216	0	0.810299	0	0
si:ch211-255p10.3	19.5398	4.24927	2.70739	1.56951	0.116529	0.547562	0	111.39	0	3.24119	0.869397	1.73815
LOC100149229	1.30349	4.24247	3.58029	1.18495	0.236037	NA	0	6.36516	1.45575	0	0	0
LOC110438060	1.30349	4.24247	3.58029	1.18495	0.236037	NA	0	6.36516	1.45575	0	0	0
ptafr	2.60371	4.20724	2.57686	1.6327	0.102532	NA	5.20514	9.54774	0	0	0.869397	0
LOC100330348	2.52281	4.1853	2.95489	1.4164	0.156659	NA	0	0	14.5575	0	0	0.579382
LOC103908837	2.48896	4.1722	2.61388	1.59617	0.110451	NA	4.16411	0	10.1903	0	0	0.579382
LOC110439966	1.21453	4.17181	3.95557	1.05467	0.291578	NA	7.2872	0	0	0	0	0
si:dkey-33b17.3	1.21453	4.17181	3.95557	1.05467	0.291578	NA	7.2872	0	0	0	0	0
si:dkeyp-122a9.1	1.21453	4.17181	3.95557	1.05467	0.291578	NA	7.2872	0	0	0	0	0
rab3ab	1.23572	4.17067	3.64665	1.1437	0.252748	NA	0	1.59129	5.823	0	0	0
efna5b	1.23437	4.16727	3.64791	1.14237	0.2533	NA	1.04103	6.36516	0	0	0	0
rab3b	1.23437	4.16727	3.64791	1.14237	0.2533	NA	1.04103	6.36516	0	0	0	0
LOC108181470	1.23437	4.16727	3.64791	1.14237	0.2533	NA	1.04103	6.36516	0	0	0	0
LOC110438483	1.23437	4.16727	3.64791	1.14237	0.2533	NA	1.04103	6.36516	0	0	0	0
lrrc23	14.8192	4.16663	1.71833	2.42482	0.0153161	0.262335	0	84.3384	0	0.810299	0.869397	2.89691
LOC799523	2.52199	4.1541	2.95848	1.40413	0.16028	NA	0	14.3216	0	0.810299	0	0
dscamb	2.52199	4.1541	2.95848	1.40413	0.16028	NA	0	14.3216	0	0.810299	0	0
LOC559991	2.53184	4.15406	2.95491	1.40582	0.159778	NA	0	14.3216	0	0	0.869397	0
si:ch211-222n4.2	2.53184	4.15406	2.95491	1.40582	0.159778	NA	0	14.3216	0	0	0.869397	0
ccdc103	36.9755	4.15104	1.19646	3.46944	0.000521544	0.0752197	14.5744	192.546	2.9115	0.810299	6.95518	4.05568
LOC110438011	1.20186	4.14874	3.28363	1.26346	0.206423	NA	4.16411	1.59129	1.45575	0	0	0
rln3a	1.21313	4.1469	3.95642	1.04814	0.294572	NA	0	0	7.27875	0	0	0
LOC101885772	1.21313	4.1469	3.95642	1.04814	0.294572	NA	0	0	7.27875	0	0	0
si:dkey-13p1.3	3.90614	4.13882	2.62106	1.57906	0.114323	NA	0	22.2781	0	0	0	1.15876
zgc:172270	7.51624	4.13371	1.7507	2.36117	0.0182173	0.283686	21.8616	20.6868	0	0.810299	1.73879	0
LOC101883222	2.47681	4.12461	2.66257	1.54911	0.121356	NA	0	11.139	2.9115	0.810299	0	0
usp28	8.95989	4.1239	1.75524	2.34948	0.0187996	0.286145	3.12309	47.7387	0	0	1.73879	1.15876
sycp3	23.8371	4.11416	3.75458	1.09577	NA	NA	0	135.26	0	0.810299	0	6.95259
LOC101885113	2.39314	4.09838	2.6613	1.53999	0.123562	NA	0	7.95645	5.823	0	0	0.579382
LOC103910250	2.44013	4.09707	2.71342	1.50993	0.131062	NA	1.04103	12.7303	0	0	0.869397	0
pmp22a	15.9487	4.09493	1.36958	2.98993	0.00279045	0.149627	4.16411	6.36516	80.0663	1.6206	0	3.47629
trim55b	4.38328	4.08921	2.10062	1.94667	0.0515747	NA	4.16411	20.6868	0	0	0.869397	0.579382
si:ch211-114l13.1	3.81578	4.0845	2.32822	1.75435	0.0793712	NA	0	15.9129	5.823	0	0	1.15876
ccdc169	20.3378	4.08187	1.58797	2.57049	0.0101555	0.230261	1.04103	108.208	5.823	0	6.95518	0
cfap126	12.0668	4.07874	1.76624	2.30927	0.0209285	0.298864	0	66.8342	1.45575	3.24119	0.869397	0
LOC103909439	2.34661	4.06729	2.46811	1.64794	0.0993653	NA	1.04103	9.54774	2.9115	0	0	0.579382
LOC108191007	2.39495	4.06708	2.45392	1.65738	0.0974428	NA	1.04103	9.54774	2.9115	0	0.869397	0
pcnxl2	1.13274	4.06634	3.74805	1.08492	0.277957	NA	5.20514	1.59129	0	0	0	0
nog5	1.144	4.06552	3.74625	1.08522	0.277822	NA	1.04103	0	5.823	0	0	0
dok2l	1.144	4.06552	3.74625	1.08522	0.277822	NA	1.04103	0	5.823	0	0	0
gstk4	18.0349	4.06316	1.33554	3.04234	0.00234746	0.138887	1.04103	92.2949	8.7345	3.24119	1.73879	1.15876
tctex1d1	29.1326	4.06284	2.79419	1.45403	NA	NA	1.04103	163.903	0	0	5.21638	4.63506
LOC103909257	1.14265	4.06177	3.71868	1.09226	0.274718	NA	2.08206	4.77387	0	0	0	0
LOC100536928	1.14265	4.06177	3.71868	1.09226	0.274718	NA	2.08206	4.77387	0	0	0	0
si:ch211-256e16.5	7.35517	4.06165	1.8527	2.19228	0.028359	0.332674	2.08206	1.59129	37.8495	0	2.60819	0
LOC101883776	22.3574	4.06061	1.3424	3.02488	NA	NA	121.8	3.18258	1.45575	1.6206	4.34699	1.73815
cdc14aa	7.01294	4.05063	2.07558	1.95156	0.05099	0.417487	0	38.191	1.45575	2.4309	0	0
drc1	2.33857	4.04097	2.70043	1.49642	0.134545	NA	2.08206	11.139	0	0.810299	0	0
tgm1l5	13.5029	4.03386	3.44745	1.1701	0.241961	0.687588	0	76.382	0	0	1.73879	2.89691
dnai1.1	5.32878	4.02419	2.39089	1.68313	0.0923494	NA	0	30.2345	0	0	0	1.73815
her6	66.511	4.02322	1.03636	3.88206	NA	NA	348.744	11.139	16.0133	8.10299	6.95518	8.11135
poln	13.5551	4.02089	1.48862	2.70108	0.00691156	0.194177	8.32823	68.4255	0	0.810299	0.869397	2.89691
snta1	40.4409	4.00412	1.10641	3.61903	0.000295709	0.0577618	24.9847	200.503	2.9115	7.29269	3.47759	3.47629
LOC103908726	5.2836	3.99239	2.14883	1.85794	0.063178	NA	0	27.0519	2.9115	0	0	1.73815
LOC103908842	2.21711	3.98855	3.04931	1.30802	0.190868	NA	12.4923	0	0	0.810299	0	0
oc90	2.21828	3.9838	3.07227	1.2967	0.194736	NA	0	12.7303	0	0	0	0.579382
LOC100330316	2.21828	3.9838	3.07227	1.2967	0.194736	NA	0	12.7303	0	0	0	0.579382
LOC110438331	2.21828	3.9838	3.07227	1.2967	0.194736	NA	0	12.7303	0	0	0	0.579382
LOC108181090	2.25677	3.98363	3.05535	1.30382	0.192295	NA	0	12.7303	0	0.810299	0	0
LOC100007086	2.26662	3.98359	3.05111	1.30562	0.191681	NA	0	12.7303	0	0	0.869397	0
LOC110438639	2.26662	3.98359	3.05111	1.30562	0.191681	NA	0	12.7303	0	0	0.869397	0
nptxrb	4.47105	3.98325	1.88915	2.10849	0.0349883	NA	9.36926	14.3216	1.45575	0.810299	0.869397	0
LOC110440169	3.54921	3.98217	2.45188	1.62413	0.104349	NA	1.04103	19.0955	0	0	0	1.15876
LOC110439572	1.07488	3.98049	3.80165	1.04704	0.29508	NA	2.08206	0	4.36725	0	0	0
si:ch211-225k7.5	1.04103	3.95218	3.96353	0.997137	0.318698	NA	6.24617	0	0	0	0	0
LOC108190696	1.04103	3.95218	3.96353	0.997137	0.318698	NA	6.24617	0	0	0	0	0
si:dkey-109j17.5	1.04103	3.95218	3.96353	0.997137	0.318698	NA	6.24617	0	0	0	0	0
LOC110438431	1.04103	3.95218	3.96353	0.997137	0.318698	NA	6.24617	0	0	0	0	0
muc5e	1.04103	3.95218	3.96353	0.997137	0.318698	NA	6.24617	0	0	0	0	0
osbpl1a	1.05094	3.94834	3.83292	1.03011	0.302956	NA	3.12309	3.18258	0	0	0	0
elfn1b	1.06086	3.94395	3.96385	0.994978	0.319747	NA	0	6.36516	0	0	0	0
tmem41ab	1.06086	3.94395	3.96385	0.994978	0.319747	NA	0	6.36516	0	0	0	0
kcnj9	1.06086	3.94395	3.96385	0.994978	0.319747	NA	0	6.36516	0	0	0	0
zgc:163079	1.06086	3.94395	3.96385	0.994978	0.319747	NA	0	6.36516	0	0	0	0
trhde.2	1.06086	3.94395	3.96385	0.994978	0.319747	NA	0	6.36516	0	0	0	0
LOC100148474	1.06086	3.94395	3.96385	0.994978	0.319747	NA	0	6.36516	0	0	0	0
LOC110439824	1.06086	3.94395	3.96385	0.994978	0.319747	NA	0	6.36516	0	0	0	0
LOC110439848	1.06086	3.94395	3.96385	0.994978	0.319747	NA	0	6.36516	0	0	0	0
cysltr3	1.06086	3.94395	3.96385	0.994978	0.319747	NA	0	6.36516	0	0	0	0
si:ch73-219d10.1	1.06086	3.94395	3.96385	0.994978	0.319747	NA	0	6.36516	0	0	0	0
LOC100004499	1.06086	3.94395	3.96385	0.994978	0.319747	NA	0	6.36516	0	0	0	0
LOC568866	1.06086	3.94395	3.96385	0.994978	0.319747	NA	0	6.36516	0	0	0	0
LOC100331465	1.06086	3.94395	3.96385	0.994978	0.319747	NA	0	6.36516	0	0	0	0
arhgap20	1.06086	3.94395	3.96385	0.994978	0.319747	NA	0	6.36516	0	0	0	0
nek5	1.06086	3.94395	3.96385	0.994978	0.319747	NA	0	6.36516	0	0	0	0
LOC103911764	1.06086	3.94395	3.96385	0.994978	0.319747	NA	0	6.36516	0	0	0	0
LOC110440057	1.06086	3.94395	3.96385	0.994978	0.319747	NA	0	6.36516	0	0	0	0
tacr1b	1.06086	3.94395	3.96385	0.994978	0.319747	NA	0	6.36516	0	0	0	0
mmp19	1.06086	3.94395	3.96385	0.994978	0.319747	NA	0	6.36516	0	0	0	0
LOC100150117	1.06086	3.94395	3.96385	0.994978	0.319747	NA	0	6.36516	0	0	0	0
LOC110440110	1.06086	3.94395	3.96385	0.994978	0.319747	NA	0	6.36516	0	0	0	0
pkd1b	1.06086	3.94395	3.96385	0.994978	0.319747	NA	0	6.36516	0	0	0	0
gfra1b	1.06086	3.94395	3.96385	0.994978	0.319747	NA	0	6.36516	0	0	0	0
LOC108191731	1.06086	3.94395	3.96385	0.994978	0.319747	NA	0	6.36516	0	0	0	0
pimr154	1.06086	3.94395	3.96385	0.994978	0.319747	NA	0	6.36516	0	0	0	0
zgc:123321	1.06086	3.94395	3.96385	0.994978	0.319747	NA	0	6.36516	0	0	0	0
calhm3	1.06086	3.94395	3.96385	0.994978	0.319747	NA	0	6.36516	0	0	0	0
frmpd3	1.06086	3.94395	3.96385	0.994978	0.319747	NA	0	6.36516	0	0	0	0
si:dkey-280e21.3	1.06086	3.94395	3.96385	0.994978	0.319747	NA	0	6.36516	0	0	0	0
LOC110437981	1.06086	3.94395	3.96385	0.994978	0.319747	NA	0	6.36516	0	0	0	0
si:dkey-184n3.2	1.06086	3.94395	3.96385	0.994978	0.319747	NA	0	6.36516	0	0	0	0
LOC103909171	1.06086	3.94395	3.96385	0.994978	0.319747	NA	0	6.36516	0	0	0	0
cngb1a	1.06086	3.94395	3.96385	0.994978	0.319747	NA	0	6.36516	0	0	0	0
pimr81	1.06086	3.94395	3.96385	0.994978	0.319747	NA	0	6.36516	0	0	0	0
kif25	1.06086	3.94395	3.96385	0.994978	0.319747	NA	0	6.36516	0	0	0	0
gpr31	1.06086	3.94395	3.96385	0.994978	0.319747	NA	0	6.36516	0	0	0	0
LOC110438302	1.06086	3.94395	3.96385	0.994978	0.319747	NA	0	6.36516	0	0	0	0
LOC101884738	1.06086	3.94395	3.96385	0.994978	0.319747	NA	0	6.36516	0	0	0	0
usp21	1.06086	3.94395	3.96385	0.994978	0.319747	NA	0	6.36516	0	0	0	0
sh3gl2b	1.06086	3.94395	3.96385	0.994978	0.319747	NA	0	6.36516	0	0	0	0
myod1	1.06086	3.94395	3.96385	0.994978	0.319747	NA	0	6.36516	0	0	0	0
LOC101882312	1.06086	3.94395	3.96385	0.994978	0.319747	NA	0	6.36516	0	0	0	0
LOC101886697	1.06086	3.94395	3.96385	0.994978	0.319747	NA	0	6.36516	0	0	0	0
LOC110438499	1.06086	3.94395	3.96385	0.994978	0.319747	NA	0	6.36516	0	0	0	0
LOC100334716	2.18043	3.94231	2.74928	1.43394	0.151589	NA	2.08206	0	10.1903	0.810299	0	0
si:ch211-133n4.9	80.0355	3.94157	0.74842	5.26652	1.39034e-07	0.000325895	296.693	79.5645	74.2433	13.7751	11.3022	4.63506
pih1d2	8.77172	3.92608	2.00018	1.96286	0.0496625	0.413007	0	49.33	0	2.4309	0.869397	0
cyp11c1	89.3323	3.92573	1.10761	3.54433	NA	NA	10.4103	485.344	7.27875	8.91329	9.56337	14.4846
LOC100536316	3.37571	3.92014	2.71834	1.44211	0.149272	NA	0	19.0955	0	0	0	1.15876
LOC100006761	3.37571	3.92014	2.71834	1.44211	0.149272	NA	0	19.0955	0	0	0	1.15876
mbpa	3.37571	3.92014	2.71834	1.44211	0.149272	NA	0	19.0955	0	0	0	1.15876
LOC101887030	9.45376	3.916	1.32443	2.95675	0.003109	0.154116	21.8616	9.54774	21.8363	0	1.73879	1.73815
endou2	6.79986	3.91397	2.27054	1.7238	0.0847431	0.498509	0	38.191	0	0	2.60819	0
nme2b.2	1956.61	3.91319	0.885148	4.42095	NA	NA	438.273	10053.8	516.791	250.382	311.244	169.18
si:ch211-188i4.4	10.1845	3.90863	1.94231	2.01236	0.0441818	0.392926	0	57.2865	0	3.24119	0	0.579382
LOC559501	1.01568	3.8845	3.90366	0.995093	0.319691	NA	0	3.18258	2.9115	0	0	0
LOC564671	3.284	3.86564	2.4976	1.54774	0.121685	NA	1.04103	17.5042	0	0	0	1.15876
LOC108181598	2.07605	3.86288	3.12803	1.23493	0.216858	NA	0	0	11.646	0.810299	0	0
crybb1	3.67941	3.85968	2.46619	1.56504	0.117574	NA	0	20.6868	0	0.810299	0	0.579382
tmem132a	2.03486	3.85657	2.81142	1.37175	0.170141	NA	2.08206	9.54774	0	0	0	0.579382
LOC100535756	0.99309	3.85451	3.95641	0.974245	0.329935	NA	0	1.59129	4.36725	0	0	0
wu:fj49a02	8.57542	3.84484	1.70513	2.25487	0.0241415	0.313848	8.32823	38.191	1.45575	0	3.47759	0
si:dkey-6i22.5	15.8949	3.84163	1.65798	2.31705	0.0205009	0.29637	0	89.1123	0	1.6206	3.47759	1.15876
rgs9a	0.959234	3.82538	3.9687	0.963888	0.335102	NA	4.16411	1.59129	0	0	0	0
LOC101884919	0.959234	3.82538	3.9687	0.963888	0.335102	NA	4.16411	1.59129	0	0	0	0
nmbb	0.959234	3.82538	3.9687	0.963888	0.335102	NA	4.16411	1.59129	0	0	0	0
LOC100537993	0.959234	3.82538	3.9687	0.963888	0.335102	NA	4.16411	1.59129	0	0	0	0
gdf10a	0.959234	3.82538	3.9687	0.963888	0.335102	NA	4.16411	1.59129	0	0	0	0
bsnd	0.959234	3.82538	3.9687	0.963888	0.335102	NA	4.16411	1.59129	0	0	0	0
LOC110439257	0.9705	3.82368	3.96877	0.963443	0.335325	NA	0	0	5.823	0	0	0
pi15b	0.9705	3.82368	3.96877	0.963443	0.335325	NA	0	0	5.823	0	0	0
mir23a-3	0.9705	3.82368	3.96877	0.963443	0.335325	NA	0	0	5.823	0	0	0
LOC100537796	0.9705	3.82368	3.96877	0.963443	0.335325	NA	0	0	5.823	0	0	0
LOC101885431	0.9705	3.82368	3.96877	0.963443	0.335325	NA	0	0	5.823	0	0	0
LOC110439485	0.9705	3.82368	3.96877	0.963443	0.335325	NA	0	0	5.823	0	0	0
LOC108183928	0.9705	3.82368	3.96877	0.963443	0.335325	NA	0	0	5.823	0	0	0
ntrk2b	0.9705	3.82368	3.96877	0.963443	0.335325	NA	0	0	5.823	0	0	0
si:ch73-122k23.1	0.9705	3.82368	3.96877	0.963443	0.335325	NA	0	0	5.823	0	0	0
gja8a	0.9705	3.82368	3.96877	0.963443	0.335325	NA	0	0	5.823	0	0	0
si:ch211-28p3.4	0.9705	3.82368	3.96877	0.963443	0.335325	NA	0	0	5.823	0	0	0
LOC101886044	0.9705	3.82368	3.96877	0.963443	0.335325	NA	0	0	5.823	0	0	0
zmp:0000000760	0.9705	3.82368	3.96877	0.963443	0.335325	NA	0	0	5.823	0	0	0
nkd2b	0.9705	3.82368	3.96877	0.963443	0.335325	NA	0	0	5.823	0	0	0
lrrc38a	0.9705	3.82368	3.96877	0.963443	0.335325	NA	0	0	5.823	0	0	0
LOC103911284	0.9705	3.82368	3.96877	0.963443	0.335325	NA	0	0	5.823	0	0	0
LOC100006104	4.04501	3.82035	2.09032	1.82764	0.067604	NA	11.4513	11.139	0	0.810299	0.869397	0
si:ch211-120e1.7	0.96915	3.81923	3.96896	0.962275	0.335911	NA	1.04103	4.77387	0	0	0	0
pimr213	0.96915	3.81923	3.96896	0.962275	0.335911	NA	1.04103	4.77387	0	0	0	0
ttc34	6.25958	3.81756	2.14495	1.77979	0.0751105	0.478953	0	35.0084	0	0.810299	1.73879	0
si:dkey-96n2.3	1.96844	3.81203	2.87749	1.32478	0.185245	NA	1.04103	0	10.1903	0	0	0.579382
si:ch211-147k10.5	1.96844	3.81203	2.87749	1.32478	0.185245	NA	1.04103	0	10.1903	0	0	0.579382
LOC110440002	3.98311	3.80143	2.59387	1.46554	0.142773	NA	0	22.2781	0	1.6206	0	0
LOC103910356	5.97467	3.7982	2.33167	1.62896	0.103322	0.527841	0	33.4171	0	2.4309	0	0
actn3a	3.11049	3.79671	2.77763	1.36689	0.171661	NA	0	17.5042	0	0	0	1.15876
si:ch211-92l17.1	0.936644	3.79435	3.97003	0.955749	0.339199	NA	4.16411	0	1.45575	0	0	0
LOC101885949	0.936644	3.79435	3.97003	0.955749	0.339199	NA	4.16411	0	1.45575	0	0	0
efcab6	18.6455	3.79426	1.5199	2.49639	0.0125463	0.244018	1.04103	101.843	1.45575	0	5.21638	2.31753
grin1b	1.95307	3.79057	3.19309	1.18712	0.23518	NA	0	11.139	0	0	0	0.579382
LOC110439976	1.95307	3.79057	3.19309	1.18712	0.23518	NA	0	11.139	0	0	0	0.579382
si:ch73-290k24.6	1.95307	3.79057	3.19309	1.18712	0.23518	NA	0	11.139	0	0	0	0.579382
LOC100002818	1.99156	3.79037	3.17254	1.19474	0.232187	NA	0	11.139	0	0.810299	0	0
LOC100329231	1.99156	3.79037	3.17254	1.19474	0.232187	NA	0	11.139	0	0.810299	0	0
tex36	2.00141	3.79032	3.16739	1.19667	0.231436	NA	0	11.139	0	0	0.869397	0
LOC108179067	2.00141	3.79032	3.16739	1.19667	0.231436	NA	0	11.139	0	0	0.869397	0
LOC110438075	1.91065	3.78147	2.59076	1.4596	0.1444	NA	6.24617	3.18258	1.45575	0	0	0.579382
cyp7a1	1435.75	3.7623	1.48873	2.52718	0.0114981	0.238392	2850.34	25.4607	5147.53	209.057	87.8091	294.326
LOC108190353	0.92397	3.75461	3.63126	1.03397	0.301151	NA	1.04103	1.59129	2.9115	0	0	0
LOC110440091	0.92397	3.75461	3.63126	1.03397	0.301151	NA	1.04103	1.59129	2.9115	0	0	0
znf541	12.7212	3.75232	1.61112	2.32902	0.0198582	0.292595	1.04103	70.0168	0	3.24119	0.869397	1.15876
cyb5d1	16.6529	3.74999	1.36334	2.75058	0.005949	0.188166	4.16411	87.521	1.45575	2.4309	0.869397	3.47629
hecw1b	3.72611	3.7336	2.08564	1.79014	0.073431	NA	10.4103	1.59129	8.7345	1.6206	0	0
LOC110437802	1.87995	3.7267	3.208	1.16169	0.245361	NA	10.4103	0	0	0	0.869397	0
LOC101885764	1.89978	3.72234	2.83963	1.31086	0.189906	NA	4.16411	6.36516	0	0	0.869397	0
zgc:171740	1.86136	3.71786	2.92976	1.269	0.204442	NA	1.04103	9.54774	0	0	0	0.579382
mmp20a	1.89985	3.71766	2.91087	1.27716	0.201544	NA	1.04103	9.54774	0	0.810299	0	0
asb12a	17.3	3.71548	1.33994	2.77288	0.00555634	0.187204	83.2823	0	13.1018	1.6206	3.47759	2.31753
LOC110440013	1.81894	3.71338	2.6653	1.39323	0.16355	NA	7.2872	1.59129	1.45575	0	0	0.579382
casq1b	17.699	3.71152	3.57018	1.03959	0.298531	0.735543	0	98.66	0	0	5.21638	2.31753
si:ch73-81k8.2	3.42404	3.70587	2.5059	1.47886	0.139179	NA	0	19.0955	0	0	0.869397	0.579382
LOC110439418	1.87719	3.70568	2.59593	1.4275	0.153437	NA	4.16411	4.77387	1.45575	0	0.869397	0
si:ch1073-349o24.2	16.9458	3.70096	1.45878	2.53703	0.0111798	0.236694	5.20514	89.1123	0	2.4309	4.34699	0.579382
LOC100001550	0.867524	3.69292	3.97459	0.929134	0.35282	NA	5.20514	0	0	0	0	0
shank1	0.867524	3.69292	3.97459	0.929134	0.35282	NA	5.20514	0	0	0	0	0
LOC108184067	0.867524	3.69292	3.97459	0.929134	0.35282	NA	5.20514	0	0	0	0	0
mir144	0.867524	3.69292	3.97459	0.929134	0.35282	NA	5.20514	0	0	0	0	0
hrh1	0.867524	3.69292	3.97459	0.929134	0.35282	NA	5.20514	0	0	0	0	0
syt6b	0.867524	3.69292	3.97459	0.929134	0.35282	NA	5.20514	0	0	0	0	0
col21a1	0.867524	3.69292	3.97459	0.929134	0.35282	NA	5.20514	0	0	0	0	0
trim101	4.74512	3.69126	2.0862	1.76937	0.0768324	NA	1.04103	25.4607	0	0.810299	0	1.15876
slitrk1	1.85601	3.68589	2.92953	1.25818	0.208326	NA	0	1.59129	8.7345	0.810299	0	0
pard6a	0.87744	3.68415	3.975	0.926831	0.354014	NA	2.08206	3.18258	0	0	0	0
LOC108191791	1.79494	3.67008	3.27435	1.12086	0.262349	NA	0	0	10.1903	0	0	0.579382
ccdc105	40.3707	3.66869	1.3053	2.8106	NA	NA	2.08206	221.189	1.45575	2.4309	5.21638	9.8495
LOC568656	3.58652	3.66631	2.32209	1.57888	0.114363	NA	13.5334	6.36516	0	1.6206	0	0
si:dkey-208b23.5	2.84528	3.66151	2.84637	1.28638	0.198311	NA	0	15.9129	0	0	0	1.15876
foxi1	1.76108	3.65337	2.90499	1.25762	0.20853	NA	4.16411	0	5.823	0	0	0.579382
pimr80	1.80807	3.65069	2.88407	1.26581	0.205581	NA	5.20514	4.77387	0	0	0.869397	0
LOC100333095	34.9466	3.64787	2.51328	1.45143	0.146659	0.590305	20.8206	173.451	0	3.24119	0	12.167
LOC110438680	18.4448	3.64601	1.16524	3.12897	0.00175419	0.120031	6.24617	87.521	8.7345	3.24119	2.60819	2.31753
si:ch211-126g16.8	1.80948	3.64582	2.64943	1.37608	0.168798	NA	1.04103	3.18258	5.823	0.810299	0	0
cacng6b	1.76965	3.64512	2.93248	1.24302	0.213862	NA	2.08206	7.95645	0	0	0	0.579382
LOC110439055	1.76965	3.64512	2.93248	1.24302	0.213862	NA	2.08206	7.95645	0	0	0	0.579382
kank4	1.81798	3.64493	2.90681	1.25393	0.209868	NA	2.08206	7.95645	0	0	0.869397	0
LOC100535229	1.81798	3.64493	2.90681	1.25393	0.209868	NA	2.08206	7.95645	0	0	0.869397	0
ccdc151	16.4881	3.63378	1.55357	2.33899	0.0193361	0.290272	4.16411	87.521	0	0	2.60819	4.63506
ttll3	12.6057	3.63278	1.53315	2.36949	0.0178124	0.281838	6.24617	63.6516	0	0.810299	4.34699	0.579382
lim2.2	8.16899	3.63184	1.89187	1.91971	0.0548951	0.429076	4.16411	41.3736	0	0	0	3.47629
selt1b	129.573	3.62548	0.955238	3.79537	NA	NA	658.971	22.2781	37.8495	14.5854	21.7349	22.0165
LOC108183690	2.80286	3.62013	2.28109	1.58702	0.112509	NA	6.24617	7.95645	1.45575	0	0	1.15876
LOC108182660	0.832259	3.61498	3.97831	0.908671	0.363524	NA	2.08206	0	2.9115	0	0	0
LOC103909991	3.49065	3.60908	2.14925	1.67922	0.0931085	NA	1.04103	9.54774	8.7345	1.6206	0	0
LOC563995	3.53846	3.59697	2.22771	1.61465	0.106387	NA	2.08206	0	17.469	0.810299	0.869397	0
lingo1b	3.13043	3.58767	2.02227	1.77409	0.076049	NA	8.32823	3.18258	5.823	0	0.869397	0.579382
plppr5a	4.45732	3.58593	1.95111	1.83789	0.0660785	NA	1.04103	22.2781	1.45575	0.810299	0	1.15876
si:dkey-68o6.8	1.70644	3.57536	3.30909	1.08046	0.279936	NA	9.36926	0	0	0	0.869397	0
LOC110439314	1.71777	3.5715	2.68494	1.3302	0.183453	NA	2.08206	1.59129	5.823	0.810299	0	0
LOC103910804	1.68785	3.56752	3.34405	1.06683	0.28605	NA	0	9.54774	0	0	0	0.579382
gpr85	1.72634	3.56726	3.3184	1.075	0.282376	NA	0	9.54774	0	0.810299	0	0
ms4a17a.7	1.73619	3.5672	3.31199	1.07706	0.281455	NA	0	9.54774	0	0	0.869397	0
zgc:172282	1.73619	3.5672	3.31199	1.07706	0.281455	NA	0	9.54774	0	0	0.869397	0
rnasel2	756.451	3.56073	0.947021	3.75993	NA	NA	3746.66	280.067	157.221	22.6884	215.61	116.456
hfm1	6.20612	3.55918	1.80523	1.9716	0.0486557	0.410744	7.2872	27.0519	0	0	1.73879	1.15876
tekt1	41.4357	3.5512	2.19803	1.61562	NA	NA	6.24617	222.781	0	1.6206	15.6491	2.31753
LOC108180761	1.70375	3.54442	3.01002	1.17754	0.238981	NA	0	7.95645	1.45575	0.810299	0	0
si:dkey-16m19.2	10.7002	3.53772	1.30965	2.70127	0.00690762	0.194177	2.08206	20.6868	36.3938	2.4309	0.869397	1.73815
si:dkey-51d8.11	0.785729	3.53716	3.98223	0.888234	0.374415	NA	3.12309	1.59129	0	0	0	0
LOC101885086	0.785729	3.53716	3.98223	0.888234	0.374415	NA	3.12309	1.59129	0	0	0	0
si:dkey-21e2.11	0.785729	3.53716	3.98223	0.888234	0.374415	NA	3.12309	1.59129	0	0	0	0
LOC100148433	1.63276	3.53124	2.69106	1.31221	0.18945	NA	3.12309	3.18258	2.9115	0	0	0.579382
LOC100536192	1.64267	3.52501	3.00903	1.17148	0.241407	NA	0	6.36516	2.9115	0	0	0.579382
her11	1.69101	3.52467	2.98035	1.18263	0.236954	NA	0	6.36516	2.9115	0	0.869397	0
LOC108190615	0.795645	3.52428	3.9829	0.884851	0.376237	NA	0	4.77387	0	0	0	0
ppp1r27a	0.795645	3.52428	3.9829	0.884851	0.376237	NA	0	4.77387	0	0	0	0
LOC103910795	0.795645	3.52428	3.9829	0.884851	0.376237	NA	0	4.77387	0	0	0	0
LOC101883383	0.795645	3.52428	3.9829	0.884851	0.376237	NA	0	4.77387	0	0	0	0
si:dkey-27p23.3	0.795645	3.52428	3.9829	0.884851	0.376237	NA	0	4.77387	0	0	0	0
LOC797048	0.795645	3.52428	3.9829	0.884851	0.376237	NA	0	4.77387	0	0	0	0
si:dkey-187j14.6	0.795645	3.52428	3.9829	0.884851	0.376237	NA	0	4.77387	0	0	0	0
si:dkeyp-32g11.8	0.795645	3.52428	3.9829	0.884851	0.376237	NA	0	4.77387	0	0	0	0
LOC110438781	0.795645	3.52428	3.9829	0.884851	0.376237	NA	0	4.77387	0	0	0	0
LOC101883933	0.795645	3.52428	3.9829	0.884851	0.376237	NA	0	4.77387	0	0	0	0
LOC565832	0.795645	3.52428	3.9829	0.884851	0.376237	NA	0	4.77387	0	0	0	0
si:dkey-23f9.9	0.795645	3.52428	3.9829	0.884851	0.376237	NA	0	4.77387	0	0	0	0
LOC103911913	0.795645	3.52428	3.9829	0.884851	0.376237	NA	0	4.77387	0	0	0	0
csmd1a	0.795645	3.52428	3.9829	0.884851	0.376237	NA	0	4.77387	0	0	0	0
LOC101882873	0.795645	3.52428	3.9829	0.884851	0.376237	NA	0	4.77387	0	0	0	0
LOC110437916	0.795645	3.52428	3.9829	0.884851	0.376237	NA	0	4.77387	0	0	0	0
LOC110437926	0.795645	3.52428	3.9829	0.884851	0.376237	NA	0	4.77387	0	0	0	0
LOC108179554	0.795645	3.52428	3.9829	0.884851	0.376237	NA	0	4.77387	0	0	0	0
tpo	0.795645	3.52428	3.9829	0.884851	0.376237	NA	0	4.77387	0	0	0	0
trim46b	0.795645	3.52428	3.9829	0.884851	0.376237	NA	0	4.77387	0	0	0	0
ppp1r36	0.795645	3.52428	3.9829	0.884851	0.376237	NA	0	4.77387	0	0	0	0
si:ch211-198b3.4	0.795645	3.52428	3.9829	0.884851	0.376237	NA	0	4.77387	0	0	0	0
tbxa2r	0.795645	3.52428	3.9829	0.884851	0.376237	NA	0	4.77387	0	0	0	0
si:ch211-199m3.4	23.0891	3.50482	2.87892	1.21741	NA	NA	0	127.303	0	8.91329	1.73879	0.579382
kcnab1b	0.763139	3.49987	3.98419	0.87844	0.379705	NA	3.12309	0	1.45575	0	0	0
si:ch211-137j23.9	1.62465	3.49555	3.032	1.15289	0.248957	NA	7.2872	1.59129	0	0	0.869397	0
ropn1l	8.35744	3.49421	1.85572	1.88293	0.0597094	0.443551	0	46.1474	0	0.810299	0.869397	2.31753
peli1b	3.73749	3.48625	2.60494	1.33832	0.180792	NA	0	20.6868	0	0	0	1.73815
LOC103910704	0.773055	3.48589	3.98493	0.874769	0.3817	NA	0	3.18258	1.45575	0	0	0
LOC101885058	0.773055	3.48589	3.98493	0.874769	0.3817	NA	0	3.18258	1.45575	0	0	0
asb5a	1.64583	3.48552	3.00339	1.16053	0.245833	NA	0	3.18258	5.823	0	0.869397	0
LOC110438427	1.64583	3.48552	3.00339	1.16053	0.245833	NA	0	3.18258	5.823	0	0.869397	0
pacrg	22.2284	3.48361	1.26005	2.76466	0.00569817	0.188153	2.08206	114.573	5.823	1.6206	5.21638	4.05568
ccr11.1	1.64448	3.4827	3.03965	1.14576	0.251896	NA	1.04103	7.95645	0	0	0.869397	0
nme8	9.54361	3.47708	1.80324	1.92824	0.0538247	0.424629	0	52.5126	0	2.4309	1.73879	0.579382
mdh1b	19.6371	3.47678	1.58512	2.19339	0.0282794	0.332674	0	108.208	0	3.24119	1.73879	4.63506
ankrd29	10.4988	3.4682	1.69781	2.04275	0.0410771	0.381434	2.08206	55.6952	0	0	3.47759	1.73815
LOC793750	1.5749	3.46607	3.08157	1.12477	0.260685	NA	0	1.59129	7.27875	0	0	0.579382
si:ch211-145h19.2	1.61339	3.46589	3.05723	1.13367	0.256933	NA	0	1.59129	7.27875	0.810299	0	0
fam101a	4.6298	3.46521	2.28058	1.51944	0.128652	NA	0	25.4607	0	0	1.73879	0.579382
LOC110437964	1.62189	3.45974	2.77496	1.24677	0.212481	NA	1.04103	6.36516	1.45575	0	0.869397	0
neb	5.6659	3.45903	1.87287	1.84691	0.0647595	NA	4.16411	27.0519	0	1.6206	0	1.15876
cand2	5.28041	3.45093	1.96629	1.75505	0.0792509	NA	2.08206	27.0519	0	0.810299	0	1.73815
aldh1a3	1.55231	3.4474	3.43248	1.00435	0.315211	NA	0	0	8.7345	0	0	0.579382
nkx6.3	2.46852	3.44616	2.59595	1.32752	0.184338	NA	7.2872	6.36516	0	0	0	1.15876
syt5a	9.32705	3.44583	1.37563	2.50491	0.0122482	0.242716	6.24617	35.0084	10.1903	1.6206	0	2.89691
sgcg	11.04	3.44569	1.49786	2.30041	0.0214252	0.301755	29.1488	27.0519	4.36725	5.67209	0	0
zgc:193807	10.0808	3.44506	1.78574	1.9292	0.0537055	0.424629	0	54.1039	1.45575	0	0.869397	4.05568
nrn1lb	2.89361	3.44177	2.61054	1.31841	0.187365	NA	0	15.9129	0	0	0.869397	0.579382
LOC797305	1.58945	3.43961	2.75887	1.24674	0.212491	NA	1.04103	4.77387	2.9115	0.810299	0	0
LOC103911838	3.159	3.43702	2.23281	1.53933	0.123725	NA	11.4513	0	5.823	0.810299	0.869397	0
si:ch211-196h16.12	4.82403	3.43613	2.09161	1.64282	0.10042	NA	6.24617	0	20.3805	0	0	2.31753
rcan3	4.43653	3.4298	1.94901	1.75977	0.0784472	NA	2.08206	22.2781	0	0.810299	0.869397	0.579382
LOC101886337	1.55694	3.42901	3.02736	1.13267	0.257351	NA	4.16411	0	4.36725	0.810299	0	0
dnal4a	6.65696	3.4256	2.08557	1.64253	0.100481	0.526235	0	35.0084	1.45575	0	3.47759	0
LOC108190923	13.1559	3.41275	1.65003	2.06829	0.0386124	0.371303	5.20514	66.8342	0	0.810299	6.08578	0
LOC110439877	0.727875	3.40654	3.98929	0.853921	0.393149	NA	0	0	4.36725	0	0	0
si:ch211-63p21.5	0.727875	3.40654	3.98929	0.853921	0.393149	NA	0	0	4.36725	0	0	0
LOC100537702	0.727875	3.40654	3.98929	0.853921	0.393149	NA	0	0	4.36725	0	0	0
chrm5b	0.727875	3.40654	3.98929	0.853921	0.393149	NA	0	0	4.36725	0	0	0
si:dkey-261j4.3	1.53294	3.40617	3.4285	0.993486	0.320473	NA	8.32823	0	0	0	0.869397	0
nt5dc3	1.52309	3.40607	3.4363	0.991202	0.321587	NA	8.32823	0	0	0.810299	0	0
LOC101884100	1.55412	3.39942	2.80652	1.21126	0.225796	NA	1.04103	1.59129	5.823	0	0.869397	0
rbfox1l	24.8279	3.39712	1.28469	2.64431	0.00818568	0.208352	5.20514	116.164	14.5575	0	11.3022	1.73815
si:ch211-107e6.5	22.3633	3.38481	1.12927	2.99734	0.00272349	0.148957	13.5334	101.843	7.27875	4.86179	0.869397	5.79382
cks2	47.6927	3.38142	0.945595	3.57598	0.000348924	0.0657059	219.657	25.4607	16.0133	6.48239	6.95518	11.5876
ftr22	1.48319	3.37982	3.13648	1.07758	0.281219	NA	1.04103	0	7.27875	0	0	0.579382
best2	0.694019	3.37645	3.99101	0.846015	0.397544	NA	4.16411	0	0	0	0	0
ghrhra	0.694019	3.37645	3.99101	0.846015	0.397544	NA	4.16411	0	0	0	0	0
LOC103910457	0.694019	3.37645	3.99101	0.846015	0.397544	NA	4.16411	0	0	0	0	0
LOC100537450	0.694019	3.37645	3.99101	0.846015	0.397544	NA	4.16411	0	0	0	0	0
opn1mw4	0.694019	3.37645	3.99101	0.846015	0.397544	NA	4.16411	0	0	0	0	0
nav1b	0.694019	3.37645	3.99101	0.846015	0.397544	NA	4.16411	0	0	0	0	0
si:dkey-88n24.6	0.694019	3.37645	3.99101	0.846015	0.397544	NA	4.16411	0	0	0	0	0
si:dkey-28d5.10	0.694019	3.37645	3.99101	0.846015	0.397544	NA	4.16411	0	0	0	0	0
zgc:101100	0.694019	3.37645	3.99101	0.846015	0.397544	NA	4.16411	0	0	0	0	0
2021-03-04	0.694019	3.37645	3.99101	0.846015	0.397544	NA	4.16411	0	0	0	0	0
fstb	0.694019	3.37645	3.99101	0.846015	0.397544	NA	4.16411	0	0	0	0	0
LOC100333697	0.694019	3.37645	3.99101	0.846015	0.397544	NA	4.16411	0	0	0	0	0
si:ch211-255p10.4	0.694019	3.37645	3.99101	0.846015	0.397544	NA	4.16411	0	0	0	0	0
LOC101882968	0.694019	3.37645	3.99101	0.846015	0.397544	NA	4.16411	0	0	0	0	0
LOC110440175	0.694019	3.37645	3.99101	0.846015	0.397544	NA	4.16411	0	0	0	0	0
lta	0.694019	3.37645	3.99101	0.846015	0.397544	NA	4.16411	0	0	0	0	0
LOC101882255	0.694019	3.37645	3.99101	0.846015	0.397544	NA	4.16411	0	0	0	0	0
sb:cb92	0.694019	3.37645	3.99101	0.846015	0.397544	NA	4.16411	0	0	0	0	0
si:ch211-219a15.3	0.694019	3.37645	3.99101	0.846015	0.397544	NA	4.16411	0	0	0	0	0
LOC108180207	0.694019	3.37645	3.99101	0.846015	0.397544	NA	4.16411	0	0	0	0	0
tusc5b	0.694019	3.37645	3.99101	0.846015	0.397544	NA	4.16411	0	0	0	0	0
LOC101883645	0.694019	3.37645	3.99101	0.846015	0.397544	NA	4.16411	0	0	0	0	0
LOC103909577	0.694019	3.37645	3.99101	0.846015	0.397544	NA	4.16411	0	0	0	0	0
LOC103909745	0.694019	3.37645	3.99101	0.846015	0.397544	NA	4.16411	0	0	0	0	0
tmprss7	0.694019	3.37645	3.99101	0.846015	0.397544	NA	4.16411	0	0	0	0	0
slc7a5	0.694019	3.37645	3.99101	0.846015	0.397544	NA	4.16411	0	0	0	0	0
zgc:158222	0.694019	3.37645	3.99101	0.846015	0.397544	NA	4.16411	0	0	0	0	0
LOC110438211	6.21732	3.37261	1.78852	1.8857	0.0593361	0.442539	9.36926	0	24.7478	0	0.869397	2.31753
kansl1l	9.21532	3.37147	1.82703	1.84533	0.0649902	0.458058	1.04103	49.33	0	4.05149	0.869397	0
cavin4b	3.20717	3.37117	2.74229	1.22933	0.218949	NA	0	17.5042	0	0	1.73879	0
dnah7	15.041	3.36275	1.56987	2.14206	0.032189	0.35044	1.04103	81.1558	0	4.86179	2.60819	0.579382
dzip1l	0.703935	3.35837	3.99206	0.841262	0.400201	NA	1.04103	3.18258	0	0	0	0
gpr75	0.703935	3.35837	3.99206	0.841262	0.400201	NA	1.04103	3.18258	0	0	0	0
LOC110438357	0.703935	3.35837	3.99206	0.841262	0.400201	NA	1.04103	3.18258	0	0	0	0
LOC101884937	6.90212	3.35835	1.76189	1.9061	0.056637	0.434876	6.24617	30.2345	1.45575	0	0	3.47629
glod4	35.2627	3.35137	1.04654	3.20235	0.00136313	0.106506	6.24617	19.0955	167.411	8.10299	4.34699	6.3732
lrrc34	4.66829	3.35129	2.27762	1.4714	0.141184	NA	0	25.4607	0	0.810299	1.73879	0
ankra2	6.65205	3.34684	2.2265	1.50318	0.132791	0.574001	36.436	0	0	0	0	3.47629
akna	6.99299	3.34168	2.04096	1.63731	0.101567	0.526701	0	38.191	0	0	2.60819	1.15876
si:ch1073-390k14.1	2.71019	3.33996	2.38338	1.40135	0.161109	NA	2.08206	12.7303	0	0	0.869397	0.579382
ppp2r4	16.5224	3.32522	1.16981	2.84253	0.00447568	0.17485	4.16411	71.6081	14.5575	2.4309	1.73879	4.63506
fzd3a	2.65645	3.32178	2.16052	1.53749	0.124174	NA	4.16411	1.59129	8.7345	0	0.869397	0.579382
si:ch211-203c5.3	0.681345	3.31609	3.99456	0.830151	0.406453	NA	1.04103	1.59129	1.45575	0	0	0
zmp:0000000951	0.681345	3.31609	3.99456	0.830151	0.406453	NA	1.04103	1.59129	1.45575	0	0	0
rln	0.681345	3.31609	3.99456	0.830151	0.406453	NA	1.04103	1.59129	1.45575	0	0	0
inpp5jb	2.29226	3.31602	2.74508	1.20798	0.227053	NA	0	11.139	1.45575	0	0	1.15876
LOC110439293	7.26731	3.31583	1.62638	2.03878	0.041472	0.383364	11.4513	22.2781	5.823	4.05149	0	0
pvalb9	19.8201	3.31155	1.16214	2.84952	0.00437848	0.174104	80.1592	22.2781	5.823	0.810299	1.73879	8.11135
mir459	1.42264	3.30368	3.53842	0.933659	0.35048	NA	0	7.95645	0	0	0	0.579382
rab11fip4a	1.42264	3.30368	3.53842	0.933659	0.35048	NA	0	7.95645	0	0	0	0.579382
lypc	1.42264	3.30368	3.53842	0.933659	0.35048	NA	0	7.95645	0	0	0	0.579382
si:ch211-225p5.8	1.42264	3.30368	3.53842	0.933659	0.35048	NA	0	7.95645	0	0	0	0.579382
cacng6a	1.42264	3.30368	3.53842	0.933659	0.35048	NA	0	7.95645	0	0	0	0.579382
LOC110438410	1.42264	3.30368	3.53842	0.933659	0.35048	NA	0	7.95645	0	0	0	0.579382
b3gat2	1.46113	3.30336	3.50559	0.942313	0.346032	NA	0	7.95645	0	0.810299	0	0
si:dkey-11p23.7	1.46113	3.30336	3.50559	0.942313	0.346032	NA	0	7.95645	0	0.810299	0	0
LOC110437791	1.46113	3.30336	3.50559	0.942313	0.346032	NA	0	7.95645	0	0.810299	0	0
wdr17	1.47098	3.30328	3.49732	0.944519	0.344905	NA	0	7.95645	0	0	0.869397	0
LOC110439816	1.47098	3.30328	3.49732	0.944519	0.344905	NA	0	7.95645	0	0	0.869397	0
si:ch211-202m22.1	1.47098	3.30328	3.49732	0.944519	0.344905	NA	0	7.95645	0	0	0.869397	0
LOC101885031	1.47098	3.30328	3.49732	0.944519	0.344905	NA	0	7.95645	0	0	0.869397	0
LOC110438916	1.47098	3.30328	3.49732	0.944519	0.344905	NA	0	7.95645	0	0	0.869397	0
zmp:0000001168	1.42855	3.29294	3.15839	1.0426	0.297133	NA	6.24617	0	1.45575	0	0.869397	0
LOC101883230	1.42855	3.29294	3.15839	1.0426	0.297133	NA	6.24617	0	1.45575	0	0.869397	0
myhc4	169.019	3.28558	3.22873	1.01761	NA	NA	0	919.766	0	5.67209	78.2457	10.4289
LOC103910373	1.39013	3.28519	2.8655	1.14646	0.251604	NA	3.12309	3.18258	1.45575	0	0	0.579382
tomm22	64.1084	3.28497	0.931471	3.52665	0.000420857	0.0690542	292.529	11.139	45.1283	12.9648	9.56337	13.3258
LOC101883852	1.40005	3.27691	3.20342	1.02294	0.306336	NA	0	6.36516	1.45575	0	0	0.579382
btbd18	1.43854	3.27655	3.17438	1.03218	0.301986	NA	0	6.36516	1.45575	0.810299	0	0
LOC103911582	1.44839	3.27646	3.16716	1.03451	0.300898	NA	0	6.36516	1.45575	0	0.869397	0
ccdc166	2.9321	3.27412	2.59761	1.26044	0.207512	NA	0	15.9129	0	0.810299	0.869397	0
pimr179	9.35596	3.27203	3.77206	0.867437	0.385702	0.789497	0	50.9213	0	0	0	5.21444
dact3a	4.31344	3.26135	2.22279	1.46723	0.142312	NA	0	3.18258	20.3805	0	0	2.31753
zgc:136908	28.0633	3.26091	1.09241	2.98506	0.0028352	0.150065	9.36926	127.303	16.0133	7.29269	0.869397	7.53197
catip	25.5904	3.25681	1.25375	2.59764	0.00938666	0.222567	4.16411	128.895	5.823	1.6206	11.3022	1.73815
LOC108190663	5.95578	3.25378	2.02537	1.60651	0.108162	0.534394	5.20514	27.0519	0	0	3.47759	0
majin	3.20706	3.24938	2.71387	1.19732	0.23118	NA	0	17.5042	0	0	0	1.73815
iqub	8.80615	3.24824	1.96114	1.65631	0.0976598	0.521179	0	47.7387	0	1.6206	3.47759	0
neflb	1.39329	3.23896	3.14845	1.02875	0.303598	NA	3.12309	0	4.36725	0	0.869397	0
LOC100004104	1.34495	3.23877	3.18737	1.01613	0.309569	NA	3.12309	0	4.36725	0	0	0.579382
LOC101886239	2.94195	3.23099	2.80771	1.15076	0.249833	NA	0	15.9129	0	0	1.73879	0
coro1a	485.949	3.22109	0.579303	5.56028	2.69346e-08	0.000110486	610.043	606.282	1416.44	93.9946	144.32	44.6124
mrps36	188.817	3.221	0.789743	4.07854	4.5319e-05	0.0225332	110.349	133.668	778.826	44.5664	53.9026	11.5876
mei4	30.3515	3.21473	1.3737	2.34021	NA	NA	1.04103	160.72	2.9115	3.24119	0.869397	13.3258
cfap52	26.9749	3.21229	1.48759	2.15939	NA	NA	0	144.807	1.45575	0.810299	4.34699	10.4289
LOC110439063	1.32101	3.21131	3.21367	0.999265	0.317666	NA	4.16411	3.18258	0	0	0	0.579382
rhoga	2.41524	3.21071	2.73403	1.17435	0.240254	NA	0	0	13.1018	0.810299	0	0.579382
matn1	1.38061	3.20621	3.21328	0.997799	0.318377	NA	0	1.59129	5.823	0	0.869397	0
ptpro	17.6879	3.20572	1.19473	2.68322	0.00729173	0.198084	2.08206	76.382	17.469	3.24119	1.73879	5.21444
LOC103911185	1.36942	3.20233	3.22187	0.993933	0.320255	NA	1.04103	6.36516	0	0.810299	0	0
urad	4.76276	3.19712	1.89537	1.68681	0.0916399	NA	8.32823	0	17.469	1.6206	0	1.15876
trh	3.09821	3.19097	2.38152	1.33989	0.180281	NA	5.20514	0	11.646	0	0	1.73815
zgc:113142	1.29842	3.1896	2.95409	1.07972	0.280265	NA	4.16411	1.59129	1.45575	0	0	0.579382
LOC110439456	1.35802	3.18384	3.58907	0.887094	0.375029	NA	0	0	7.27875	0	0.869397	0
si:dkey-183c6.8	4.11938	3.18212	1.78603	1.78168	0.0748022	NA	5.20514	11.139	5.823	0.810299	1.73879	0
nfatc3a	2.43506	3.18152	2.40692	1.32182	0.186227	NA	5.20514	7.95645	0	0	0.869397	0.579382
LOC110437708	15.0948	3.17804	1.15768	2.74519	0.00604763	0.188166	42.6822	30.2345	8.7345	4.86179	0	4.05568
LOC101886376	0.612225	3.17465	4.00347	0.792973	0.427794	NA	2.08206	1.59129	0	0	0	0
ighv4-3	0.612225	3.17465	4.00347	0.792973	0.427794	NA	2.08206	1.59129	0	0	0	0
slc26a6l	0.612225	3.17465	4.00347	0.792973	0.427794	NA	2.08206	1.59129	0	0	0	0
LOC100534675	0.612225	3.17465	4.00347	0.792973	0.427794	NA	2.08206	1.59129	0	0	0	0
nicn1	0.612225	3.17465	4.00347	0.792973	0.427794	NA	2.08206	1.59129	0	0	0	0
nnt2	199.532	3.17394	0.865321	3.66794	0.000244517	0.0557228	69.7489	895.897	112.093	78.599	19.9961	20.8578
pglyrp6	103358	3.1735	0.562286	5.64393	1.66214e-08	9.09079e-05	110645	94580	353049	23829.3	21398.5	16649.1
LOC100535423	47.8425	3.17196	1.0103	3.13963	0.00169162	0.120031	112.431	3.18258	142.664	18.6369	4.34699	5.79382
si:ch211-121a2.4	2.31367	3.17163	2.74876	1.15384	0.248565	NA	12.4923	0	0	0.810299	0	0.579382
LOC101883977	2.42509	3.16957	2.73009	1.16098	0.245651	NA	0	0	13.1018	0	0.869397	0.579382
dnaaf4	22.8033	3.16809	1.33557	2.37208	0.017688	0.281566	1.04103	116.164	5.823	1.6206	10.4328	1.73815
LOC103911456	1.31432	3.16325	3.21569	0.983692	0.325267	NA	4.16411	0	2.9115	0.810299	0	0
kng1	293.938	3.16239	0.550045	5.74933	8.96002e-09	9.09079e-05	278.996	450.335	857.437	46.187	56.5108	74.1609
LOC100534755	2.65704	3.15605	2.8908	1.09176	0.27494	NA	0	14.3216	0	1.6206	0	0
ttc25	17.9602	3.15114	1.27786	2.46595	0.0136649	0.252917	6.24617	89.1123	1.45575	4.86179	4.34699	1.73815
tgfbr1b	2.62722	3.14078	2.41941	1.29816	0.194233	NA	12.4923	1.59129	0	0.810299	0.869397	0
si:ch73-302o18.2	15.2538	3.13167	1.59252	1.96649	0.0492424	0.411563	10.4103	71.6081	0	0.810299	8.69397	0
LOC110439625	0.589634	3.12783	4.00661	0.780666	0.434999	NA	2.08206	0	1.45575	0	0	0
LOC110437875	0.589634	3.12783	4.00661	0.780666	0.434999	NA	2.08206	0	1.45575	0	0	0
metap1	155.43	3.12414	0.809165	3.86094	0.00011295	0.0344177	19.7795	429.649	387.23	35.6531	33.0371	27.231
zgc:174895	13.7137	3.11774	1.3655	2.28323	0.0224169	0.307796	61.4207	9.54774	2.9115	0	2.60819	5.79382
LOC110439393	2.01713	3.11244	2.52844	1.23097	0.218333	NA	3.12309	6.36516	1.45575	0	0	1.15876
krtt1c19e	3.56462	3.11121	1.94431	1.60017	0.109562	NA	1.04103	7.95645	10.1903	1.6206	0	0.579382
LOC101884805	1.27764	3.10892	3.27889	0.948163	0.343047	NA	5.20514	1.59129	0	0	0.869397	0
LOC100004582	1.2293	3.10842	3.32313	0.93539	0.349587	NA	5.20514	1.59129	0	0	0	0.579382
LOC103909861	1.2293	3.10842	3.32313	0.93539	0.349587	NA	5.20514	1.59129	0	0	0	0.579382
LOC103911912	3.62234	3.10553	1.87365	1.65747	0.097424	NA	10.4103	3.18258	5.823	0	1.73879	0.579382
si:ch211-113d22.2	6.69038	3.10305	1.69029	1.8358	0.0663866	0.462361	4.16411	30.2345	1.45575	0.810299	3.47759	0
rab39ba	7.35701	3.0931	1.84483	1.67663	0.0936147	0.516407	0	36.5997	2.9115	4.05149	0	0.579382
lrguk	10.9722	3.08693	3.76162	0.820638	0.411852	0.803024	0	58.8778	0	0	6.95518	0
ftr92	2.318	3.08524	2.48604	1.24103	0.214596	NA	0	9.54774	2.9115	0	0.869397	0.579382
twist2	1.25505	3.08328	3.29743	0.935054	0.349761	NA	5.20514	0	1.45575	0	0.869397	0
LOC108179597	1.25505	3.08328	3.29743	0.935054	0.349761	NA	5.20514	0	1.45575	0	0.869397	0
cacna1hb	1.20671	3.08267	3.34312	0.922093	0.35648	NA	5.20514	0	1.45575	0	0	0.579382
gpr142	1.20671	3.08267	3.34312	0.922093	0.35648	NA	5.20514	0	1.45575	0	0	0.579382
nfatc2a	4.26601	3.08122	1.79145	1.71996	0.0854405	NA	4.16411	15.9129	2.9115	0	0.869397	1.73815
otud5b	42.9038	3.08061	0.985945	3.12453	0.0017809	0.120748	8.32823	25.4607	196.526	9.72358	6.95518	10.4289
ccdc88aa	7.57639	3.07995	2.01292	1.53009	0.125994	0.561462	1.04103	39.7823	0	0	0	4.63506
wnk2	2.67674	3.07606	2.88416	1.06654	0.286181	NA	0	14.3216	0	0	1.73879	0
ccdc13	9.16493	3.07588	1.76683	1.7409	0.0817013	0.492787	0	47.7387	1.45575	0	3.47759	2.31753
s100z	1.94801	3.07483	2.80333	1.09685	0.272707	NA	4.16411	6.36516	0	0	0	1.15876
slc34a1a	3.55909	3.0735	2.26077	1.35949	0.173991	NA	0	19.0955	0	0.810299	0.869397	0.579382
LOC100535225	1.95792	3.0728	2.87034	1.07053	0.28438	NA	1.04103	9.54774	0	0	0	1.15876
pvalb3	17.3174	3.06672	1.47068	2.08524	0.0370476	0.36531	2.08206	90.7036	0	6.48239	3.47759	1.15876
mcfd2	72.2941	3.06281	1.12106	2.73206	NA	NA	373.729	6.36516	7.27875	19.4472	7.82457	19.1196
ryr1b	13.9622	3.05732	3.50638	0.871932	0.383245	0.787414	0	74.7907	0	0	6.08578	2.89691
LOC110438420	2.27282	3.05604	2.47619	1.23417	0.217139	NA	0	6.36516	5.823	0	0.869397	0.579382
dnm1b	2.27147	3.05457	2.53799	1.20354	0.228768	NA	1.04103	11.139	0	0	0.869397	0.579382
myom2a	20.3762	3.04996	1.46246	2.0855	0.0370238	0.36531	0	100.251	8.7345	0.810299	11.3022	1.15876
LOC103909472	2.24888	3.03624	2.3362	1.29965	0.193722	NA	1.04103	9.54774	1.45575	0	0.869397	0.579382
tnnc2	13.8808	3.03569	1.42723	2.12698	0.0334217	0.352658	0	68.4255	5.823	3.24119	3.47759	2.31753
rbm46	44.8324	3.03072	3.10431	0.976293	NA	NA	1.04103	238.694	0	0	2.60819	26.6516
psme1	240.508	3.02608	1.55643	1.94424	0.0518661	0.420316	412.247	14.3216	858.893	12.1545	12.1716	133.258
lrrc6	9.50086	3.0256	1.94949	1.552	0.120663	0.554251	0	50.9213	0	0	0.869397	5.21444
ak7b	7.75514	3.02492	2.03702	1.48498	0.13755	0.578993	0	41.3736	0	0.810299	4.34699	0
ribc1	11.199	3.02475	1.6263	1.8599	0.0629	0.452065	1.04103	57.2865	1.45575	5.67209	1.73879	0
si:dkey-23a13.9	2.13876	3.02427	2.49936	1.21002	0.226272	NA	4.16411	0	7.27875	0.810299	0	0.579382
si:ch211-134a4.4	3.73851	3.02265	1.90236	1.5889	0.112084	NA	7.2872	11.139	1.45575	0.810299	1.73879	0
mybphb	52.6487	3.01804	0.979266	3.08194	NA	NA	12.4923	249.833	18.9248	9.72358	13.9104	11.0083
rpe	29.7677	3.01698	1.2089	2.49564	0.0125732	0.244018	2.08206	136.851	20.3805	1.6206	2.60819	15.0639
leg1.1	14927	3.01517	0.6954	4.33588	1.4518e-05	0.0125374	26345.3	32471.9	20887.1	1339.42	895.479	7622.93
mafbb	78.513	3.00629	1.04762	2.86965	NA	NA	21.8616	12.7303	384.318	35.6531	6.08578	10.4289
rpl13a	10035.6	3.00102	0.912837	3.28757	0.00101055	0.0940657	1586.53	48432.5	3508.36	3809.21	2003.96	873.129
si:dkey-147f3.8	24.4281	3.00023	1.09502	2.73988	0.00614614	0.188166	26.0257	7.95645	96.0795	8.10299	7.82457	0.579382
gck	335.501	3.00007	0.609002	4.92621	8.38382e-07	0.00152846	1009.8	267.337	512.424	86.702	36.5147	100.233
ms4a17a.3	2.46357	2.99827	2.71488	1.10438	0.269427	NA	0	0	13.1018	0.810299	0.869397	0
fam167ab	4.65055	2.99432	1.78798	1.6747	0.0939939	NA	1.04103	22.2781	1.45575	0.810299	1.73879	0.579382
LOC108179227	71.087	2.99361	0.993895	3.012	0.00259533	0.145836	11.4513	25.4607	342.101	8.10299	20.8655	18.5402
LOC101884756	1.18593	2.993	3.74773	0.798616	0.424513	NA	6.24617	0	0	0	0.869397	0
LOC110438432	1.17608	2.99285	3.75926	0.796126	0.425959	NA	6.24617	0	0	0.810299	0	0
LOC110438962	1.17608	2.99285	3.75926	0.796126	0.425959	NA	6.24617	0	0	0.810299	0	0
rpgrip1l	7.00647	2.99247	1.60883	1.86002	0.0628821	0.452065	10.4103	27.0519	0	0.810299	0.869397	2.89691
gper1	1.13759	2.99225	3.80584	0.786228	0.431734	NA	6.24617	0	0	0	0	0.579382
islr2	2.35216	2.98925	2.9744	1.00499	0.314901	NA	12.4923	0	0	1.6206	0	0
lhx2a	2.39182	2.98406	2.98183	1.00075	0.316949	NA	0	12.7303	0	1.6206	0	0
si:dkey-24c2.9	1.15742	2.98078	3.80255	0.783891	0.433104	NA	0	6.36516	0	0	0	0.579382
si:dkey-195m11.8	1.15742	2.98078	3.80255	0.783891	0.433104	NA	0	6.36516	0	0	0	0.579382
pimr185	1.15742	2.98078	3.80255	0.783891	0.433104	NA	0	6.36516	0	0	0	0.579382
LOC568600	1.15742	2.98078	3.80255	0.783891	0.433104	NA	0	6.36516	0	0	0	0.579382
pitx3	1.15742	2.98078	3.80255	0.783891	0.433104	NA	0	6.36516	0	0	0	0.579382
syt9a	1.15742	2.98078	3.80255	0.783891	0.433104	NA	0	6.36516	0	0	0	0.579382
si:ch211-56a11.2	1.15742	2.98078	3.80255	0.783891	0.433104	NA	0	6.36516	0	0	0	0.579382
pimr53	1.19591	2.98035	3.75687	0.793307	0.427599	NA	0	6.36516	0	0.810299	0	0
caskin1	1.19591	2.98035	3.75687	0.793307	0.427599	NA	0	6.36516	0	0.810299	0	0
pimr197	1.19591	2.98035	3.75687	0.793307	0.427599	NA	0	6.36516	0	0.810299	0	0
LOC100534765	1.20576	2.98024	3.74564	0.795656	0.426232	NA	0	6.36516	0	0	0.869397	0
slc14a2	1.20576	2.98024	3.74564	0.795656	0.426232	NA	0	6.36516	0	0	0.869397	0
ascl1b	1.20576	2.98024	3.74564	0.795656	0.426232	NA	0	6.36516	0	0	0.869397	0
LOC100330151	1.20576	2.98024	3.74564	0.795656	0.426232	NA	0	6.36516	0	0	0.869397	0
LOC110437833	1.20576	2.98024	3.74564	0.795656	0.426232	NA	0	6.36516	0	0	0.869397	0
si:rp71-1i20.2	1.20576	2.98024	3.74564	0.795656	0.426232	NA	0	6.36516	0	0	0.869397	0
LOC103910988	1.20576	2.98024	3.74564	0.795656	0.426232	NA	0	6.36516	0	0	0.869397	0
cfap46	21.1856	2.97456	1.38737	2.14404	0.0320298	0.35044	3.12309	109.799	0	4.05149	2.60819	7.53197
LOC100538200	1.84497	2.97382	2.65214	1.12129	0.262165	NA	1.04103	1.59129	7.27875	0	0	1.15876
foxj1a	14.3626	2.97264	1.71093	1.73744	0.0823088	0.494144	0	76.382	0	0.810299	7.82457	1.15876
LOC110439159	9.77674	2.97185	1.25269	2.37237	0.0176743	0.281566	36.436	11.139	4.36725	3.24119	1.73879	1.73815
LOC110438643	42.239	2.9703	0.838758	3.54131	0.000398153	0.0673494	63.5027	93.8862	66.9645	10.5339	17.3879	1.15876
slc5a3a	0.520514	2.97004	4.01796	0.739191	0.459791	NA	3.12309	0	0	0	0	0
LOC108183425	0.520514	2.97004	4.01796	0.739191	0.459791	NA	3.12309	0	0	0	0	0
LOC110440188	0.520514	2.97004	4.01796	0.739191	0.459791	NA	3.12309	0	0	0	0	0
avpr2ab	0.520514	2.97004	4.01796	0.739191	0.459791	NA	3.12309	0	0	0	0	0
LOC103909724	0.520514	2.97004	4.01796	0.739191	0.459791	NA	3.12309	0	0	0	0	0
eya1	0.520514	2.97004	4.01796	0.739191	0.459791	NA	3.12309	0	0	0	0	0
LOC110438653	0.520514	2.97004	4.01796	0.739191	0.459791	NA	3.12309	0	0	0	0	0
lrrc72	2.08812	2.96732	2.85168	1.04055	0.298084	NA	0	11.139	0	0.810299	0	0.579382
si:ch73-226i7.1	2.98033	2.96614	2.53404	1.17052	0.241793	NA	0	15.9129	0	0.810299	0	1.15876
si:dkey-73n10.8	2.67663	2.96468	2.85695	1.03771	0.299407	NA	0	14.3216	0	0	0	1.73815
cetn2	2.38184	2.96458	2.41668	1.22672	0.219929	NA	6.24617	6.36516	0	0.810299	0.869397	0
LOC101884463	3.3106	2.96417	2.11007	1.40477	0.160088	NA	0	1.59129	16.0133	0.810299	0.869397	0.579382
LOC100334908	19320.5	2.96293	0.63753	4.64751	3.35961e-06	0.0045937	22249.9	12337.3	68158.2	2484.38	6683.92	4009.32
actn3b	35.765	2.96247	1.29964	2.27945	0.0226403	0.309568	0	181.407	8.7345	6.48239	13.9104	4.05568
si:rp71-1p14.7	8.62454	2.9608	1.70307	1.73851	0.0821217	0.493753	0	44.5561	1.45575	0.810299	0.869397	4.05568
faah2b	47.553	2.95523	1.09428	2.7006	0.00692137	0.194177	18.7385	222.781	11.646	4.05149	2.60819	25.4928
hspb6	10.6961	2.95188	1.35155	2.18408	0.0289567	0.33625	9.36926	42.9649	4.36725	0.810299	6.08578	0.579382
ttc29	18.4073	2.95153	1.39312	2.11866	0.0341195	0.355324	7.2872	90.7036	0	4.05149	0.869397	7.53197
c5h9orf84	1.18317	2.94755	3.38739	0.870152	0.384217	NA	0	4.77387	1.45575	0	0.869397	0
dnah2	11.3298	2.94698	1.71049	1.72289	0.0849082	0.498631	0	58.8778	1.45575	2.4309	0	5.21444
si:dkey-256e7.8	0.53043	2.93045	4.021	0.728787	0.466132	NA	0	3.18258	0	0	0	0
LOC101883466	0.53043	2.93045	4.021	0.728787	0.466132	NA	0	3.18258	0	0	0	0
si:ch211-114l13.7	0.53043	2.93045	4.021	0.728787	0.466132	NA	0	3.18258	0	0	0	0
LOC108179942	0.53043	2.93045	4.021	0.728787	0.466132	NA	0	3.18258	0	0	0	0
LOC101885185	0.53043	2.93045	4.021	0.728787	0.466132	NA	0	3.18258	0	0	0	0
LOC101885558	0.53043	2.93045	4.021	0.728787	0.466132	NA	0	3.18258	0	0	0	0
si:ch73-266o15.4	0.53043	2.93045	4.021	0.728787	0.466132	NA	0	3.18258	0	0	0	0
LOC103911063	0.53043	2.93045	4.021	0.728787	0.466132	NA	0	3.18258	0	0	0	0
LOC101885660	0.53043	2.93045	4.021	0.728787	0.466132	NA	0	3.18258	0	0	0	0
abraa	0.53043	2.93045	4.021	0.728787	0.466132	NA	0	3.18258	0	0	0	0
LOC110440025	0.53043	2.93045	4.021	0.728787	0.466132	NA	0	3.18258	0	0	0	0
gabrd	0.53043	2.93045	4.021	0.728787	0.466132	NA	0	3.18258	0	0	0	0
si:rp71-45g20.10	0.53043	2.93045	4.021	0.728787	0.466132	NA	0	3.18258	0	0	0	0
shox	0.53043	2.93045	4.021	0.728787	0.466132	NA	0	3.18258	0	0	0	0
zdhhc8a	0.53043	2.93045	4.021	0.728787	0.466132	NA	0	3.18258	0	0	0	0
LOC100334422	0.53043	2.93045	4.021	0.728787	0.466132	NA	0	3.18258	0	0	0	0
LOC108191530	0.53043	2.93045	4.021	0.728787	0.466132	NA	0	3.18258	0	0	0	0
LOC559907	0.53043	2.93045	4.021	0.728787	0.466132	NA	0	3.18258	0	0	0	0
LOC100330650	0.53043	2.93045	4.021	0.728787	0.466132	NA	0	3.18258	0	0	0	0
LOC557816	0.53043	2.93045	4.021	0.728787	0.466132	NA	0	3.18258	0	0	0	0
zgc:91850	0.53043	2.93045	4.021	0.728787	0.466132	NA	0	3.18258	0	0	0	0
LOC110437768	0.53043	2.93045	4.021	0.728787	0.466132	NA	0	3.18258	0	0	0	0
pimr126	0.53043	2.93045	4.021	0.728787	0.466132	NA	0	3.18258	0	0	0	0
neurod2	0.53043	2.93045	4.021	0.728787	0.466132	NA	0	3.18258	0	0	0	0
pvalb2	0.53043	2.93045	4.021	0.728787	0.466132	NA	0	3.18258	0	0	0	0
thbs2b	0.53043	2.93045	4.021	0.728787	0.466132	NA	0	3.18258	0	0	0	0
lrit1b	0.53043	2.93045	4.021	0.728787	0.466132	NA	0	3.18258	0	0	0	0
LOC100331665	0.53043	2.93045	4.021	0.728787	0.466132	NA	0	3.18258	0	0	0	0
thegl	0.53043	2.93045	4.021	0.728787	0.466132	NA	0	3.18258	0	0	0	0
myot	0.53043	2.93045	4.021	0.728787	0.466132	NA	0	3.18258	0	0	0	0
LOC110440222	0.53043	2.93045	4.021	0.728787	0.466132	NA	0	3.18258	0	0	0	0
si:ch73-335m24.2	0.53043	2.93045	4.021	0.728787	0.466132	NA	0	3.18258	0	0	0	0
grik2	0.53043	2.93045	4.021	0.728787	0.466132	NA	0	3.18258	0	0	0	0
mc2r	0.53043	2.93045	4.021	0.728787	0.466132	NA	0	3.18258	0	0	0	0
si:dkey-40m6.14	0.53043	2.93045	4.021	0.728787	0.466132	NA	0	3.18258	0	0	0	0
LOC110438035	0.53043	2.93045	4.021	0.728787	0.466132	NA	0	3.18258	0	0	0	0
grm3	0.53043	2.93045	4.021	0.728787	0.466132	NA	0	3.18258	0	0	0	0
clcn1a	0.53043	2.93045	4.021	0.728787	0.466132	NA	0	3.18258	0	0	0	0
si:ch73-160i9.3	0.53043	2.93045	4.021	0.728787	0.466132	NA	0	3.18258	0	0	0	0
LOC108180125	0.53043	2.93045	4.021	0.728787	0.466132	NA	0	3.18258	0	0	0	0
LOC108180115	0.53043	2.93045	4.021	0.728787	0.466132	NA	0	3.18258	0	0	0	0
htr1e	0.53043	2.93045	4.021	0.728787	0.466132	NA	0	3.18258	0	0	0	0
LOC108180310	0.53043	2.93045	4.021	0.728787	0.466132	NA	0	3.18258	0	0	0	0
LOC103909339	0.53043	2.93045	4.021	0.728787	0.466132	NA	0	3.18258	0	0	0	0
pimr132	0.53043	2.93045	4.021	0.728787	0.466132	NA	0	3.18258	0	0	0	0
LOC560496	0.53043	2.93045	4.021	0.728787	0.466132	NA	0	3.18258	0	0	0	0
qpctlb	0.53043	2.93045	4.021	0.728787	0.466132	NA	0	3.18258	0	0	0	0
LOC103909515	0.53043	2.93045	4.021	0.728787	0.466132	NA	0	3.18258	0	0	0	0
LOC100334962	0.53043	2.93045	4.021	0.728787	0.466132	NA	0	3.18258	0	0	0	0
nckap5l	0.53043	2.93045	4.021	0.728787	0.466132	NA	0	3.18258	0	0	0	0
tgm1l2	0.53043	2.93045	4.021	0.728787	0.466132	NA	0	3.18258	0	0	0	0
si:ch73-106g13.1	0.53043	2.93045	4.021	0.728787	0.466132	NA	0	3.18258	0	0	0	0
prdm14	0.53043	2.93045	4.021	0.728787	0.466132	NA	0	3.18258	0	0	0	0
LOC100331291	0.53043	2.93045	4.021	0.728787	0.466132	NA	0	3.18258	0	0	0	0
ap3b2	0.53043	2.93045	4.021	0.728787	0.466132	NA	0	3.18258	0	0	0	0
tnni2a.2	0.53043	2.93045	4.021	0.728787	0.466132	NA	0	3.18258	0	0	0	0
LOC110438815	0.53043	2.93045	4.021	0.728787	0.466132	NA	0	3.18258	0	0	0	0
LOC110438891	0.53043	2.93045	4.021	0.728787	0.466132	NA	0	3.18258	0	0	0	0
LOC100149041	0.53043	2.93045	4.021	0.728787	0.466132	NA	0	3.18258	0	0	0	0
LOC110438951	0.53043	2.93045	4.021	0.728787	0.466132	NA	0	3.18258	0	0	0	0
mhc1zka	6.0524	2.92856	2.1305	1.37459	0.169259	0.613204	0	0	32.0265	0.810299	3.47759	0
plaub	7.62964	2.92604	1.39138	2.10298	0.0354676	0.360074	16.6565	22.2781	1.45575	1.6206	2.60819	1.15876
itln3	495.842	2.9258	0.764451	3.82732	0.000129544	0.0372906	2109.12	311.893	208.172	104.529	66.9436	174.394
LOC101882863	2.09797	2.92497	2.84684	1.02745	0.304211	NA	0	11.139	0	0	0.869397	0.579382
mcmdc2	2.09797	2.92497	2.84684	1.02745	0.304211	NA	0	11.139	0	0	0.869397	0.579382
m1ap	8.107	2.92106	1.66595	1.75338	0.079536	0.489441	3.12309	39.7823	0	0.810299	4.34699	0.579382
LOC559142	1.11224	2.91905	3.43758	0.849157	0.395794	NA	0	3.18258	2.9115	0	0	0.579382
cdh4	1.15073	2.91864	3.39647	0.859316	0.390166	NA	0	3.18258	2.9115	0.810299	0	0
cfap43	6.92101	2.90644	2.07686	1.39944	0.161681	0.605663	0	36.5997	0	0	4.34699	0.579382
si:ch211-22d5.2	1.742	2.90623	2.68087	1.08406	0.278336	NA	6.24617	1.59129	1.45575	0	0	1.15876
zgc:194629	2.41152	2.90292	2.97437	0.975978	0.329076	NA	0	12.7303	0	0	1.73879	0
lrrc9	8.02521	2.90165	1.73898	1.66859	0.0951986	0.517725	1.04103	41.3736	0	0.810299	4.34699	0.579382
ift81	21.6126	2.88961	1.34038	2.15581	0.0310985	0.347828	3.12309	109.799	1.45575	0.810299	6.95518	7.53197
LOC100536487	1.13799	2.88941	3.42956	0.842503	0.399507	NA	0	1.59129	4.36725	0	0.869397	0
LOC103910701	0.50784	2.87479	4.02541	0.714161	0.475127	NA	0	1.59129	1.45575	0	0	0
gad1b	0.50784	2.87479	4.02541	0.714161	0.475127	NA	0	1.59129	1.45575	0	0	0
si:ch211-218d20.15	0.50784	2.87479	4.02541	0.714161	0.475127	NA	0	1.59129	1.45575	0	0	0
LOC108192150	0.50784	2.87479	4.02541	0.714161	0.475127	NA	0	1.59129	1.45575	0	0	0
LOC103908633	0.50784	2.87479	4.02541	0.714161	0.475127	NA	0	1.59129	1.45575	0	0	0
LOC567816	0.50784	2.87479	4.02541	0.714161	0.475127	NA	0	1.59129	1.45575	0	0	0
si:dkeyp-13d11.1	0.50784	2.87479	4.02541	0.714161	0.475127	NA	0	1.59129	1.45575	0	0	0
LOC108181087	0.50784	2.87479	4.02541	0.714161	0.475127	NA	0	1.59129	1.45575	0	0	0
LOC110439568	1.10413	2.86778	3.44786	0.831757	0.405546	NA	4.16411	1.59129	0	0	0.869397	0
glra2	1.10413	2.86778	3.44786	0.831757	0.405546	NA	4.16411	1.59129	0	0	0.869397	0
tmem63bb	1.0558	2.86724	3.50331	0.818437	0.413108	NA	4.16411	1.59129	0	0	0	0.579382
LOC101886521	1.0558	2.86724	3.50331	0.818437	0.413108	NA	4.16411	1.59129	0	0	0	0.579382
ces3	883.636	2.86397	0.734851	3.89734	9.72535e-05	0.032746	2322.53	1779.06	560.464	182.317	39.1229	418.314
LOC100534961	3.15827	2.86326	1.94977	1.46851	0.141967	NA	3.12309	4.77387	8.7345	0	1.73879	0.579382
si:ch211-51i16.1	1.06706	2.86169	3.91093	0.731718	0.464341	NA	0	0	5.823	0	0	0.579382
aqp9b	1.06706	2.86169	3.91093	0.731718	0.464341	NA	0	0	5.823	0	0	0.579382
zmp:0000001088	1.06706	2.86169	3.91093	0.731718	0.464341	NA	0	0	5.823	0	0	0.579382
LOC101884874	1.10555	2.86149	3.8599	0.741339	0.458488	NA	0	0	5.823	0.810299	0	0
LOC566574	1.1154	2.86144	3.84727	0.743759	0.457022	NA	0	0	5.823	0	0.869397	0
LOC101885553	1.1154	2.86144	3.84727	0.743759	0.457022	NA	0	0	5.823	0	0.869397	0
dnali1	24.1436	2.85939	2.77016	1.03221	NA	NA	0	127.303	0	1.6206	13.041	2.89691
bbs10	2.30989	2.85372	2.6484	1.07753	0.281244	NA	4.16411	7.95645	0	0	1.73879	0
LOC110437982	2.00626	2.85236	2.62326	1.08733	0.276889	NA	1.04103	9.54774	0	0	0.869397	0.579382
ripply2	2.00626	2.85236	2.62326	1.08733	0.276889	NA	1.04103	9.54774	0	0	0.869397	0.579382
LOC100329520	41.3893	2.85163	0.963999	2.95812	0.0030952	0.153897	131.17	81.1558	5.823	3.24119	13.041	13.9052
LOC100330743	7.22449	2.85123	1.89107	1.50773	0.131623	0.571643	0	38.191	0	0.810299	0.869397	3.47629
LOC100007785	2.31981	2.84748	2.72132	1.04636	0.295394	NA	1.04103	11.139	0	0	1.73879	0
LOC100330546	1.69271	2.8425	3.00012	0.94746	0.343404	NA	1.04103	7.95645	0	0	0	1.15876
LOC103911631	1.08154	2.83759	3.47145	0.817408	0.413695	NA	4.16411	0	1.45575	0	0.869397	0
LOC110438845	1.88487	2.83723	2.65033	1.07052	0.284385	NA	8.32823	1.59129	0	0.810299	0	0.579382
mybpha	3.12166	2.83333	2.01903	1.40331	0.160523	NA	1.04103	9.54774	5.823	0	1.73879	0.579382
col9a3	3.28379	2.83253	2.32611	1.21771	0.223333	NA	6.24617	11.139	0	0	0	2.31753
zgc:193811	9.8866	2.83204	1.64406	1.72259	0.0849626	0.498772	1.04103	50.9213	0	2.4309	4.34699	0.579382
LOC103909481	1.89613	2.83173	2.59108	1.09288	0.274448	NA	4.16411	0	5.823	0.810299	0	0.579382
cfap44	24.2739	2.83042	1.2433	2.27653	0.0228143	0.310385	1.04103	120.938	5.823	5.67209	5.21638	6.95259
cfap58	8.97462	2.82874	1.69207	1.67176	0.094572	0.517433	4.16411	42.9649	0	3.24119	3.47759	0
drc3	5.44912	2.82771	2.37206	1.19209	0.233225	NA	0	28.6432	0	4.05149	0	0
LOC103908930	19.886	2.82569	1.4255	1.98225	0.0474516	0.40668	0	98.66	5.823	3.24119	10.4328	1.15876
tcte1	9.99801	2.82483	1.81943	1.55259	0.120521	0.554079	0	52.5126	0	0.810299	6.08578	0.579382
dusp3b	1.04312	2.82187	3.1958	0.882993	0.37724	NA	1.04103	3.18258	1.45575	0	0	0.579382
LOC110439899	1.08161	2.82158	3.15743	0.893631	0.371519	NA	1.04103	3.18258	1.45575	0.810299	0	0
fank1	48.3177	2.81859	1.24264	2.26822	0.0233156	0.312484	10.4103	243.467	0	14.5854	15.6491	5.79382
inf2	1.64888	2.81804	3.35385	0.84024	0.400774	NA	0	0	8.7345	0	0	1.15876
si:dkey-199f5.3	5.12653	2.8177	2.1893	1.28703	0.198083	NA	0	27.0519	0	0.810299	0	2.89691
si:dkey-92j12.6	0.48525	2.81752	4.03013	0.699115	0.48448	NA	0	0	2.9115	0	0	0
LOC101885494	0.48525	2.81752	4.03013	0.699115	0.48448	NA	0	0	2.9115	0	0	0
si:dkey-175d9.2	0.48525	2.81752	4.03013	0.699115	0.48448	NA	0	0	2.9115	0	0	0
LOC110439111	0.48525	2.81752	4.03013	0.699115	0.48448	NA	0	0	2.9115	0	0	0
LOC101885685	0.48525	2.81752	4.03013	0.699115	0.48448	NA	0	0	2.9115	0	0	0
LOC110439367	0.48525	2.81752	4.03013	0.699115	0.48448	NA	0	0	2.9115	0	0	0
LOC110439603	0.48525	2.81752	4.03013	0.699115	0.48448	NA	0	0	2.9115	0	0	0
LOC108184001	0.48525	2.81752	4.03013	0.699115	0.48448	NA	0	0	2.9115	0	0	0
cxcl11.6	0.48525	2.81752	4.03013	0.699115	0.48448	NA	0	0	2.9115	0	0	0
LOC101886784	0.48525	2.81752	4.03013	0.699115	0.48448	NA	0	0	2.9115	0	0	0
plekhf1	0.48525	2.81752	4.03013	0.699115	0.48448	NA	0	0	2.9115	0	0	0
mir363	0.48525	2.81752	4.03013	0.699115	0.48448	NA	0	0	2.9115	0	0	0
LOC570184	0.48525	2.81752	4.03013	0.699115	0.48448	NA	0	0	2.9115	0	0	0
fgf22	0.48525	2.81752	4.03013	0.699115	0.48448	NA	0	0	2.9115	0	0	0
LOC101887079	0.48525	2.81752	4.03013	0.699115	0.48448	NA	0	0	2.9115	0	0	0
LOC101884056	0.48525	2.81752	4.03013	0.699115	0.48448	NA	0	0	2.9115	0	0	0
slc4a8	11.2655	2.81027	1.45226	1.9351	0.0529775	0.424137	8.32823	50.9213	0	0.810299	3.47759	4.05568
foxp3b	15.9952	2.80733	0.983701	2.85385	0.0043193	0.172856	17.6975	25.4607	40.761	1.6206	6.95518	3.47629
LOC101886164	11.6871	2.80563	1.09869	2.55362	0.010661	0.232274	16.6565	14.3216	30.5708	1.6206	1.73879	5.21444
fbxo36b	13.6239	2.80203	1.66916	1.67871	0.0932092	0.516298	0	71.6081	0	4.05149	0.869397	5.21444
cfap45	16.4932	2.79972	1.2276	2.28064	0.0225697	0.309119	4.16411	77.9732	4.36725	4.05149	6.08578	2.31753
pbx3a	1.02053	2.79134	3.21748	0.867557	0.385637	NA	1.04103	1.59129	2.9115	0	0	0.579382
dnah1	30.4801	2.78961	1.26325	2.20828	NA	NA	1.04103	154.355	4.36725	4.86179	13.041	5.21444
LOC100333355	1.86087	2.78895	2.67486	1.04265	0.29711	NA	1.04103	0	8.7345	0.810299	0	0.579382
zgc:85777	230.599	2.78239	0.870242	3.19726	0.00138738	0.107378	128.046	1021.61	58.23	93.9946	60.8578	20.8578
LOC100331467	3.93062	2.77478	2.55162	1.08746	0.276835	NA	0	20.6868	0	0	0	2.89691
LOC100334891	56.57	2.7712	1.95212	1.41958	NA	NA	2.08206	291.206	2.9115	3.24119	5.21638	34.7629
htra1a	3.89717	2.77021	1.8524	1.49547	0.134791	NA	9.36926	9.54774	1.45575	2.4309	0	0.579382
sept8b	9.26624	2.76591	1.64441	1.68201	0.0925661	0.515205	1.04103	46.1474	1.45575	0	1.73879	5.21444
ckma	73.4002	2.76263	2.0742	1.3319	NA	NA	8.32823	375.545	0	23.4987	13.9104	19.1196
clrn1	4.24417	2.76108	2.2904	1.2055	0.228009	NA	0	22.2781	0	0	0.869397	2.31753
prlhr2b	1.03643	2.76055	3.53738	0.780395	0.435158	NA	1.04103	0	4.36725	0.810299	0	0
LOC100002960	185.27	2.7596	0.839427	3.28748	0.00101088	0.0940657	624.617	262.563	81.522	74.5475	5.21638	63.1527
LOC108182242	1.601	2.75752	3.01345	0.91507	0.360155	NA	2.08206	6.36516	0	0	0	1.15876
zgc:77752	2.90445	2.75293	1.92567	1.42959	0.152835	NA	4.16411	9.54774	1.45575	0.810299	0.869397	0.579382
LOC101884241	8.34247	2.74548	1.66499	1.64895	0.0991584	0.524159	7.2872	0	36.3938	0	1.73879	4.63506
LOC101885155	1.8229	2.74499	2.96683	0.925225	0.354849	NA	0	9.54774	0	0.810299	0	0.579382
cskl	2.05884	2.74092	2.76711	0.990532	0.321914	NA	0	6.36516	4.36725	1.6206	0	0
tfr2	30.6644	2.73792	1.21223	2.25858	0.0239093	0.313848	129.088	23.8694	7.27875	4.05149	0	19.699
si:ch211-106h4.5	3.7175	2.73776	1.84254	1.48586	0.137315	NA	3.12309	3.18258	13.1018	0	1.73879	1.15876
LOC100534924	2.83539	2.7373	2.29346	1.19352	0.232665	NA	2.08206	12.7303	0	1.6206	0	0.579382
LOC101882977	2.01506	2.73189	2.77711	0.983715	0.325256	NA	7.2872	3.18258	0	1.6206	0	0
LOC103909373	1.01242	2.73122	3.96955	0.688042	0.491426	NA	5.20514	0	0	0	0.869397	0
mhc2dbb	1.01242	2.73122	3.96955	0.688042	0.491426	NA	5.20514	0	0	0	0.869397	0
LOC108179137	0.964087	2.73115	3.97459	0.687153	0.491986	NA	5.20514	0	0	0	0	0.579382
LOC101885649	0.964087	2.73115	3.97459	0.687153	0.491986	NA	5.20514	0	0	0	0	0.579382
LOC110437846	1.00257	2.73115	3.97459	0.687153	0.491986	NA	5.20514	0	0	0.810299	0	0
zgc:92658	1.00257	2.73115	3.97459	0.687153	0.491986	NA	5.20514	0	0	0.810299	0	0
LOC100538158	1.00257	2.73115	3.97459	0.687153	0.491986	NA	5.20514	0	0	0.810299	0	0
cfap74	25.8222	2.73066	1.48084	1.844	NA	NA	1.04103	133.668	0	0.810299	11.3022	8.11135
ccdc12	10.6186	2.7272	1.31308	2.07695	0.0378058	0.367923	2.08206	44.5561	8.7345	4.86179	1.73879	1.73815
tmem265	2.03624	2.72392	2.7756	0.98138	0.326406	NA	0	4.77387	5.823	1.6206	0	0
vgll4l	1.99247	2.72277	2.56487	1.06156	0.288436	NA	7.2872	1.59129	1.45575	1.6206	0	0
LOC101884250	1.01249	2.7222	3.54307	0.768317	0.442299	NA	2.08206	3.18258	0	0.810299	0	0
si:ch211-270n8.1	16.9528	2.72213	1.40093	1.94308	0.0520059	0.420559	85.3643	0	2.9115	2.4309	5.21638	5.79382
slc48a1a	3.12629	2.72021	2.00185	1.35885	0.174195	NA	5.20514	9.54774	1.45575	0.810299	1.73879	0
ifng1-1	6.04114	2.71921	2.09849	1.29579	0.195048	0.641288	1.04103	0	30.5708	0	0	4.63506
si:dkey-183i3.5	18.9966	2.71694	1.08278	2.50923	0.0120995	0.242275	21.8616	20.6868	56.7743	1.6206	0.869397	12.167
LOC100000545	8.49467	2.71333	1.47945	1.83401	0.0666523	0.463082	0	23.8694	20.3805	3.24119	1.73879	1.73815
trpc1	4.87116	2.71291	2.21497	1.22481	0.220647	NA	0	25.4607	0	0	0.869397	2.89691
erich3	13.7077	2.7081	1.52437	1.77654	0.0756442	0.479371	0	70.0168	1.45575	3.24119	1.73879	5.79382
cremb	9.67855	2.70784	1.65824	1.63296	0.102477	0.526701	1.04103	49.33	0	5.67209	0.869397	1.15876
myct1a	2.75906	2.70741	2.26628	1.19465	0.232224	NA	4.16411	0	10.1903	1.6206	0	0.579382
mapta	2.81274	2.70519	1.9331	1.39941	0.16169	NA	5.20514	7.95645	1.45575	0.810299	0.869397	0.579382
si:dkey-34o23.3	13.1513	2.70377	1.63242	1.65629	0.0976629	0.521179	2.08206	60.469	5.823	10.5339	0	0
rsph3	6.9348	2.70234	1.7439	1.5496	0.121238	0.554744	1.04103	35.0084	0	3.24119	1.73879	0.579382
apbb3	1.83275	2.70154	2.9612	0.912311	0.361605	NA	0	9.54774	0	0	0.869397	0.579382
si:ch211-280c16.1	37.2627	2.70016	1.1651	2.31754	NA	NA	7.2872	4.77387	181.969	4.05149	5.21638	20.2784
alms1	5.16212	2.6986	1.97428	1.36687	0.171665	NA	0	25.4607	1.45575	0	1.73879	2.31753
LOC110439783	37.206	2.69226	1.38213	1.94791	NA	NA	1.04103	190.955	1.45575	0.810299	13.9104	15.0639
LOC103909161	25.8912	2.691	1.10943	2.42557	0.0152843	0.262335	74.954	46.1474	13.1018	8.10299	13.041	0
zgc:172253	33.2921	2.68437	0.83717	3.20649	0.00134366	0.106506	85.3643	57.2865	30.5708	5.67209	3.47759	17.3815
LOC101886790	0.43872	2.68362	4.04189	0.663952	0.506721	NA	1.04103	1.59129	0	0	0	0
LOC103909461	0.43872	2.68362	4.04189	0.663952	0.506721	NA	1.04103	1.59129	0	0	0	0
zmp:0000001289	0.43872	2.68362	4.04189	0.663952	0.506721	NA	1.04103	1.59129	0	0	0	0
LOC101884960	0.43872	2.68362	4.04189	0.663952	0.506721	NA	1.04103	1.59129	0	0	0	0
si:ch211-48m9.1	0.43872	2.68362	4.04189	0.663952	0.506721	NA	1.04103	1.59129	0	0	0	0
si:dkeyp-72a4.1	0.43872	2.68362	4.04189	0.663952	0.506721	NA	1.04103	1.59129	0	0	0	0
LOC103911141	0.43872	2.68362	4.04189	0.663952	0.506721	NA	1.04103	1.59129	0	0	0	0
olfm1a	0.43872	2.68362	4.04189	0.663952	0.506721	NA	1.04103	1.59129	0	0	0	0
igfbp5a	0.43872	2.68362	4.04189	0.663952	0.506721	NA	1.04103	1.59129	0	0	0	0
si:dkey-88n24.9	0.43872	2.68362	4.04189	0.663952	0.506721	NA	1.04103	1.59129	0	0	0	0
bbx	0.43872	2.68362	4.04189	0.663952	0.506721	NA	1.04103	1.59129	0	0	0	0
zdhhc2	0.43872	2.68362	4.04189	0.663952	0.506721	NA	1.04103	1.59129	0	0	0	0
pimr135	0.43872	2.68362	4.04189	0.663952	0.506721	NA	1.04103	1.59129	0	0	0	0
LOC103909137	0.43872	2.68362	4.04189	0.663952	0.506721	NA	1.04103	1.59129	0	0	0	0
LOC103909365	0.43872	2.68362	4.04189	0.663952	0.506721	NA	1.04103	1.59129	0	0	0	0
LOC103910007	0.43872	2.68362	4.04189	0.663952	0.506721	NA	1.04103	1.59129	0	0	0	0
LOC100536630	0.43872	2.68362	4.04189	0.663952	0.506721	NA	1.04103	1.59129	0	0	0	0
adgrl1.1	559.453	2.68346	0.751806	3.56935	0.000357867	0.0657059	782.853	1861.81	260.579	62.393	72.16	316.922
LOC101885299	2.23069	2.6791	3.01404	0.888875	0.37407	NA	0	0	11.646	0	0	1.73815
zgc:77784	1.5192	2.67626	3.45119	0.77546	0.438068	NA	0	7.95645	0	0	0	1.15876
LOC101883592	1.5192	2.67626	3.45119	0.77546	0.438068	NA	0	7.95645	0	0	0	1.15876
klhl41b	13.1911	2.672	3.48279	0.767203	0.442961	0.821347	0	68.4255	0	0	6.08578	4.63506
pimr67	34.7125	2.66976	0.820606	3.2534	0.00114034	0.0974512	15.6154	68.4255	96.0795	7.29269	10.4328	10.4289
arl5a	140.401	2.66573	0.799313	3.33503	0.000852891	0.0893674	23.9437	353.267	350.836	21.0678	38.2535	55.0413
LOC110437986	15.2011	2.66426	1.20473	2.21151	0.0270007	0.329753	5.20514	9.54774	64.053	0.810299	6.95518	4.63506
cers4b	2.04603	2.66248	2.5015	1.06436	0.287168	NA	3.12309	1.59129	5.823	0	1.73879	0
ins	80.9764	2.65555	0.8601	3.0875	0.00201851	0.12887	20.8206	65.2429	333.367	30.7913	13.041	22.5959
zymnd12	3.97895	2.65449	2.32591	1.14127	0.253758	NA	0	20.6868	0	0	0.869397	2.31753
LOC108189376	0.928823	2.65446	3.65237	0.726776	0.467363	NA	2.08206	0	2.9115	0	0	0.579382
vsnl1b	0.928823	2.65446	3.65237	0.726776	0.467363	NA	2.08206	0	2.9115	0	0	0.579382
ampd3b	109.733	2.64615	0.564939	4.68396	2.81388e-06	0.00419729	194.672	136.851	235.832	42.9458	29.5595	18.5402
si:ch211-271e10.1	18.955	2.64503	1.03365	2.55892	0.0104998	0.231715	12.4923	63.6516	21.8363	10.5339	3.47759	1.73815
ca16c	2.43007	2.64484	2.34516	1.12779	0.259409	NA	6.24617	6.36516	0	0.810299	0	1.15876
slco5a1b	6.53926	2.64447	1.62031	1.63208	0.102663	0.526978	8.32823	25.4607	0	0.810299	3.47759	1.15876
zgc:162150	5.98391	2.63942	1.47787	1.78596	0.0741059	0.476275	8.32823	9.54774	13.1018	0	2.60819	2.31753
si:dkey-79f11.10	899.825	2.63898	2.44264	1.08038	0.279974	0.723103	187.385	0	4464.79	68.8754	64.3354	613.566
mmp17a	5.21867	2.63619	1.55984	1.69004	0.0910194	NA	10.4103	6.36516	10.1903	0	2.60819	1.73815
LOC100007703	642.375	2.63562	0.722215	3.64935	0.000262905	0.0567597	1565.71	1018.43	736.61	61.5827	54.772	417.155
si:ch73-66d24.2	30.5492	2.63061	1.02089	2.57678	0.00997252	0.228189	9.36926	136.851	11.646	8.91329	9.56337	6.95259
LOC101884209	10.8845	2.62919	1.399	1.87934	0.0601986	0.444664	34.3539	1.59129	20.3805	0	2.60819	6.3732
LOC110439378	1.68736	2.62762	3.03237	0.866522	0.386204	NA	0	0	8.7345	0.810299	0	0.579382
ankrd31	5.54568	2.6259	2.16661	1.21199	0.225518	NA	0	28.6432	0	4.05149	0	0.579382
rsph4a	91.3298	2.62167	1.03952	2.52199	NA	NA	21.8616	440.788	8.7345	14.5854	43.4699	18.5402
prelid1b	6.1313	2.62053	1.74535	1.50143	0.133244	0.574027	0	30.2345	1.45575	1.6206	1.73879	1.73815
LOC101886979	0.41613	2.62034	4.04782	0.647345	0.517408	NA	1.04103	0	1.45575	0	0	0
LOC110439370	0.41613	2.62034	4.04782	0.647345	0.517408	NA	1.04103	0	1.45575	0	0	0
LOC110439637	0.41613	2.62034	4.04782	0.647345	0.517408	NA	1.04103	0	1.45575	0	0	0
LOC103911349	0.41613	2.62034	4.04782	0.647345	0.517408	NA	1.04103	0	1.45575	0	0	0
guca1c	0.41613	2.62034	4.04782	0.647345	0.517408	NA	1.04103	0	1.45575	0	0	0
parp6a	0.41613	2.62034	4.04782	0.647345	0.517408	NA	1.04103	0	1.45575	0	0	0
LOC103909422	0.41613	2.62034	4.04782	0.647345	0.517408	NA	1.04103	0	1.45575	0	0	0
LOC101883451	0.41613	2.62034	4.04782	0.647345	0.517408	NA	1.04103	0	1.45575	0	0	0
LOC103909535	0.41613	2.62034	4.04782	0.647345	0.517408	NA	1.04103	0	1.45575	0	0	0
LOC103909559	0.41613	2.62034	4.04782	0.647345	0.517408	NA	1.04103	0	1.45575	0	0	0
LOC110438537	0.41613	2.62034	4.04782	0.647345	0.517408	NA	1.04103	0	1.45575	0	0	0
LOC557301	11.364	2.61936	1.18046	2.21892	0.026492	0.326581	6.24617	36.5997	16.0133	3.24119	0.869397	5.21444
LOC101882898	5.85841	2.61871	1.38155	1.89548	0.058029	NA	10.4103	11.139	8.7345	0.810299	1.73879	2.31753
kndc1	1.74104	2.61736	2.72962	0.958871	0.337624	NA	1.04103	7.95645	0	0	0.869397	0.579382
aicda	4.97548	2.61651	2.05727	1.27184	0.20343	NA	8.32823	0	17.469	0	0	4.05568
si:zfos-1056e6.1	6.28961	2.6162	1.64644	1.589	0.11206	0.54086	0	22.2781	10.1903	3.24119	0.869397	1.15876
abca12	14.0329	2.61618	1.04128	2.51246	0.0119893	0.242275	28.1078	6.36516	37.8495	4.05149	4.34699	3.47629
dfnb31a	3.69408	2.61503	1.94859	1.34201	0.179591	NA	3.12309	15.9129	0	0.810299	1.73879	0.579382
gstt1a	47.0584	2.61454	0.775479	3.37152	0.000747553	0.0840842	99.9387	122.529	20.3805	14.5854	8.69397	16.2227
axdnd1	10.1912	2.60822	3.62722	0.719071	0.472097	0.837758	0	52.5126	0	0.810299	7.82457	0
cpxm2	3.36069	2.60709	1.94783	1.33846	0.180747	NA	9.36926	7.95645	0	0.810299	0.869397	1.15876
cyp8b1	914.811	2.60307	0.674326	3.86025	0.000113271	0.0344177	1758.3	324.623	2630.54	166.111	199.092	410.203
si:ch211-214j24.14	216.846	2.60293	0.596773	4.36168	1.29066e-05	0.0117651	573.607	316.667	227.097	79.4093	26.0819	78.2166
smc1b	57.5198	2.60019	1.19981	2.16718	NA	NA	8.32823	286.432	1.45575	8.91329	31.2983	8.69073
ak7a	17.105	2.59908	1.38522	1.87629	0.0606156	0.446201	0	76.382	11.646	2.4309	10.4328	1.73815
LOC100002544	4.53987	2.59085	1.77096	1.46297	0.143477	NA	7.2872	0	16.0133	1.6206	1.73879	0.579382
cyp27b1	2.54043	2.58908	2.38462	1.08574	0.277594	NA	11.4513	1.59129	0	1.6206	0	0.579382
slc16a2	10.8028	2.58539	1.30015	1.98854	0.0467524	0.403319	7.2872	38.191	10.1903	5.67209	0	3.47629
si:dkeyp-73d8.6	38.3886	2.58208	1.04152	2.47915	0.0131696	0.24809	39.5591	125.712	32.0265	0	24.3431	8.69073
jam3a	3.40029	2.57989	2.40989	1.07054	0.284375	NA	0	17.5042	0	0	1.73879	1.15876
LOC558816	0.920779	2.57747	3.68111	0.70019	0.483809	NA	3.12309	1.59129	0	0.810299	0	0
sertm1	0.882293	2.57703	3.73912	0.689207	0.490693	NA	3.12309	1.59129	0	0	0	0.579382
LOC101885436	2.85391	2.57194	2.54411	1.01094	0.312045	NA	14.5744	0	0	0.810299	1.73879	0
ppp1r32	4.43157	2.57155	2.03524	1.26351	0.206405	NA	2.08206	20.6868	0	3.24119	0	0.579382
cyp51	4369.61	2.57017	0.584293	4.39876	1.0887e-05	0.0105079	12566.3	2375.8	7497.11	1422.07	911.998	1444.4
lck	12.9518	2.56913	1.5274	1.68203	0.0925639	0.515205	0	12.7303	53.8628	6.48239	0	4.63506
c1qtnf4	1.42749	2.56728	3.1679	0.810403	0.417709	NA	1.04103	6.36516	0	0	0	1.15876
prf1.6	0.940545	2.5625	3.9829	0.643376	0.51998	NA	0	4.77387	0	0	0.869397	0
LOC101882006	0.892209	2.5625	3.9829	0.643376	0.51998	NA	0	4.77387	0	0	0	0.579382
lgsn	0.892209	2.5625	3.9829	0.643376	0.51998	NA	0	4.77387	0	0	0	0.579382
meiob	0.940545	2.5625	3.9829	0.643376	0.51998	NA	0	4.77387	0	0	0.869397	0
tmem235	0.940545	2.5625	3.9829	0.643376	0.51998	NA	0	4.77387	0	0	0.869397	0
LOC797799	0.892209	2.5625	3.9829	0.643376	0.51998	NA	0	4.77387	0	0	0	0.579382
LOC108191946	0.930695	2.5625	3.9829	0.643376	0.51998	NA	0	4.77387	0	0.810299	0	0
pimr210	0.892209	2.5625	3.9829	0.643376	0.51998	NA	0	4.77387	0	0	0	0.579382
LOC110437906	0.940545	2.5625	3.9829	0.643376	0.51998	NA	0	4.77387	0	0	0.869397	0
LOC108179579	0.940545	2.5625	3.9829	0.643376	0.51998	NA	0	4.77387	0	0	0.869397	0
meox2b	0.940545	2.5625	3.9829	0.643376	0.51998	NA	0	4.77387	0	0	0.869397	0
LOC100005187	0.940545	2.5625	3.9829	0.643376	0.51998	NA	0	4.77387	0	0	0.869397	0
LOC101884567	0.892209	2.5625	3.9829	0.643376	0.51998	NA	0	4.77387	0	0	0	0.579382
LOC110438494	0.940545	2.5625	3.9829	0.643376	0.51998	NA	0	4.77387	0	0	0.869397	0
LOC110438917	0.940545	2.5625	3.9829	0.643376	0.51998	NA	0	4.77387	0	0	0.869397	0
LOC108182798	4.88454	2.56076	1.66099	1.54171	0.123145	NA	2.08206	14.3216	8.7345	2.4309	0	1.73815
LOC100536187	5.8954	2.5567	2.13357	1.19832	0.230793	NA	1.04103	0	29.115	0	5.21638	0
alg12	6.74721	2.55395	1.35738	1.88154	0.0598992	0.444277	4.16411	15.9129	14.5575	3.24119	0.869397	1.73815
LOC108183901	2.58273	2.54983	2.23267	1.14205	0.253432	NA	0	1.59129	11.646	0.810299	0.869397	0.579382
sema3bl	3.47822	2.54718	1.7888	1.42396	0.154457	NA	5.20514	11.139	1.45575	1.6206	0.869397	0.579382
si:ch211-284k5.2	2.36804	2.54684	2.4511	1.03906	0.298778	NA	1.04103	11.139	0	0	0.869397	1.15876
LOC100331743	32.8919	2.541	1.21926	2.08405	0.0371555	0.36588	14.5744	130.486	23.292	27.5502	0.869397	0.579382
arhgef40	1.82882	2.53931	2.43875	1.04123	0.297768	NA	6.24617	1.59129	1.45575	0.810299	0.869397	0
mcm3	57.3059	2.5392	0.78002	3.2553	0.00113272	0.0973075	31.2309	141.625	120.827	23.4987	5.21638	21.4371
armc2	6.98988	2.53894	1.59572	1.59109	0.111589	0.540266	1.04103	33.4171	1.45575	0.810299	1.73879	3.47629
si:ch211-274k16.2	5.6444	2.53571	1.63447	1.55139	0.120808	NA	5.20514	3.18258	20.3805	1.6206	3.47759	0
tshr	1.64933	2.53318	2.73299	0.926888	0.353985	NA	2.08206	6.36516	0	0	0.869397	0.579382
si:ch73-103b9.2	7.34202	2.53058	1.60285	1.57879	0.114383	0.542545	1.04103	35.0084	1.45575	1.6206	4.34699	0.579382
LOC101887121	1.3724	2.52845	3.15882	0.800442	0.423455	NA	4.16411	0	2.9115	0	0	1.15876
aldoab	137.709	2.52617	0.897128	2.81584	NA	NA	49.9694	620.603	33.4823	60.7724	36.5147	24.9134
LOC569340	1.87124	2.52442	2.94062	0.858465	0.390636	NA	0	9.54774	0	0.810299	0.869397	0
eef1a1l2	312.924	2.52274	0.868193	2.90573	NA	NA	105.144	1425.8	68.4203	75.3578	116.499	86.3279
si:rp71-77l1.1	7.91769	2.52261	1.30531	1.93258	0.0532881	0.424357	27.0667	3.18258	10.1903	2.4309	1.73879	2.89691
si:dkey-26i13.4	0.869619	2.52217	3.77977	0.667281	0.504593	NA	0	3.18258	1.45575	0	0	0.579382
chd5	0.869619	2.52217	3.77977	0.667281	0.504593	NA	0	3.18258	1.45575	0	0	0.579382
zgc:73359	0.869619	2.52217	3.77977	0.667281	0.504593	NA	0	3.18258	1.45575	0	0	0.579382
lrrc51	8.27534	2.52068	1.57632	1.59909	0.109801	0.53778	13.5334	28.6432	0	0.810299	6.08578	0.579382
gig2i	16.4493	2.51733	1.00397	2.50738	0.012163	0.242275	17.6975	11.139	55.3185	3.24119	4.34699	6.95259
tgm1l3	6.93196	2.51333	1.6061	1.56486	0.117616	0.549199	1.04103	28.6432	5.823	0	2.60819	3.47629
pygma	40.1684	2.51265	0.904333	2.77845	0.00546181	0.185164	19.7795	162.312	23.292	8.10299	9.56337	17.9608
bcam	10.3916	2.5069	1.42112	1.76403	0.0777264	0.485287	22.9026	30.2345	0	0.810299	2.60819	5.79382
LOC101882264	14.0919	2.50386	1.29653	1.93119	0.0534594	0.424357	30.1898	7.95645	33.4823	1.6206	11.3022	0
cdk6	6.97503	2.50083	1.33548	1.8726	0.0611231	0.447332	8.32823	11.139	16.0133	4.05149	1.73879	0.579382
LOC100537673	3.6422	2.49676	1.82758	1.36616	0.171889	NA	3.12309	9.54774	5.823	1.6206	1.73879	0
pip4k2ab	2.67156	2.49538	2.48989	1.00221	0.316245	NA	4.16411	9.54774	0	0	0	2.31753
hspb9	5.90816	2.49168	2.31649	1.07563	0.282094	0.723419	0	30.2345	0	0	0	5.21444
LOC100534669	2.89751	2.48693	2.21125	1.12467	0.260728	NA	10.4103	0	4.36725	0	0.869397	1.73815
zgc:194508	6.53515	2.48664	2.26897	1.09594	0.273106	0.719629	0	33.4171	0	0	0	5.79382
zgc:64002	32.6895	2.48512	0.902117	2.75476	0.00587354	0.188166	41.6411	14.3216	110.637	12.1545	3.47759	13.9052
znf512	0.847029	2.48362	3.81447	0.651104	0.514979	NA	0	1.59129	2.9115	0	0	0.579382
abcb11b	45.8034	2.4832	0.784949	3.16352	0.00155872	0.114468	135.334	70.0168	27.6593	22.6884	6.95518	12.167
LOC108183658	0.895365	2.48299	3.73803	0.66425	0.506531	NA	0	1.59129	2.9115	0	0.869397	0
oscp1a	1.55769	2.4819	3.11296	0.79728	0.425289	NA	0	7.95645	0	0.810299	0	0.579382
zc4h2	13.8782	2.48053	1.50695	1.64606	0.0997507	0.525023	16.6565	0	53.8628	0	10.4328	2.31753
ccdc83	1.88109	2.48035	3.21225	0.772154	0.440023	NA	0	9.54774	0	0	1.73879	0
sybl1	14.0654	2.47932	1.24406	1.99293	0.046269	0.402475	6.24617	15.9129	49.4955	8.10299	0	4.63506
abcc8b	5.56526	2.47583	1.62005	1.52825	0.126451	NA	9.36926	0	18.9248	1.6206	1.73879	1.73815
fam83e	6.23691	2.47359	1.95031	1.2683	0.20469	0.650759	0	30.2345	1.45575	4.86179	0.869397	0
shisa4	8.98049	2.47089	1.68127	1.46965	0.141656	0.585398	1.04103	44.5561	0	1.6206	6.08578	0.579382
mrpl45	76.2822	2.46759	1.1373	2.1697	NA	NA	8.32823	9.54774	369.761	48.6179	5.21638	16.2227
si:dkey-243k1.3	197.174	2.46666	0.792143	3.1139	0.00184629	0.123146	221.739	334.171	445.46	16.206	150.406	15.0639
emc6	163.921	2.45833	0.974619	2.52236	NA	NA	29.1488	30.2345	773.003	33.2222	33.9065	84.0104
akap6	4.14746	2.45804	2.04974	1.19919	0.230453	NA	2.08206	19.0955	0	0.810299	0	2.89691
epha6	2.50808	2.45576	2.65738	0.924129	0.355419	NA	0	12.7303	0	0	1.73879	0.579382
ccdc24	2.50808	2.45576	2.65738	0.924129	0.355419	NA	0	12.7303	0	0	1.73879	0.579382
asb15b	3.32724	2.45158	1.95837	1.25184	0.210626	NA	7.2872	9.54774	0	0.810299	1.73879	0.579382
LOC101882060	4.396	2.45034	1.59346	1.53774	0.124112	NA	8.32823	11.139	2.9115	0.810299	0.869397	2.31753
fam124a	3.4568	2.44613	1.89123	1.29341	0.195871	NA	7.2872	1.59129	8.7345	0.810299	0	2.31753
ftr39p	3.50403	2.44604	1.93047	1.26707	0.20513	NA	2.08206	12.7303	2.9115	2.4309	0.869397	0
LOC793862	0.824439	2.44477	3.98929	0.612833	0.539987	NA	0	0	4.36725	0	0	0.579382
LOC110438821	0.824439	2.44477	3.98929	0.612833	0.539987	NA	0	0	4.36725	0	0	0.579382
nitr3r.1l	0.862925	2.44477	3.98929	0.612833	0.539987	NA	0	0	4.36725	0.810299	0	0
LOC100330694	0.824439	2.44477	3.98929	0.612833	0.539987	NA	0	0	4.36725	0	0	0.579382
cxcl13	17.7782	2.43955	1.34161	1.81837	0.0690077	0.468659	14.5744	0	75.699	1.6206	2.60819	12.167
si:ch211-117c9.5	68.6481	2.43803	0.694206	3.51197	0.000444796	0.0701752	58.2976	87.521	202.349	16.206	13.9104	33.6042
desma	15.2178	2.43739	1.34156	1.81682	0.069244	0.469098	2.08206	60.469	14.5575	0	9.56337	4.63506
LOC566927	1.56754	2.43719	3.10616	0.784632	0.432669	NA	0	7.95645	0	0	0.869397	0.579382
kif6	1.56754	2.43719	3.10616	0.784632	0.432669	NA	0	7.95645	0	0	0.869397	0.579382
LOC101886619	3.19693	2.43541	2.33803	1.04165	0.297575	NA	8.32823	7.95645	0	0	0	2.89691
LOC110439784	0.347009	2.4309	4.06271	0.598344	0.549611	NA	2.08206	0	0	0	0	0
LOC110437794	0.347009	2.4309	4.06271	0.598344	0.549611	NA	2.08206	0	0	0	0	0
LOC110438027	0.347009	2.4309	4.06271	0.598344	0.549611	NA	2.08206	0	0	0	0	0
LOC101882289	0.347009	2.4309	4.06271	0.598344	0.549611	NA	2.08206	0	0	0	0	0
slc16a5b	0.347009	2.4309	4.06271	0.598344	0.549611	NA	2.08206	0	0	0	0	0
si:ch73-177h5.3	0.347009	2.4309	4.06271	0.598344	0.549611	NA	2.08206	0	0	0	0	0
LOC101884862	0.347009	2.4309	4.06271	0.598344	0.549611	NA	2.08206	0	0	0	0	0
LOC101883274	0.347009	2.4309	4.06271	0.598344	0.549611	NA	2.08206	0	0	0	0	0
LOC103911105	0.347009	2.4309	4.06271	0.598344	0.549611	NA	2.08206	0	0	0	0	0
LOC108190362	0.347009	2.4309	4.06271	0.598344	0.549611	NA	2.08206	0	0	0	0	0
mpeg1.3	0.347009	2.4309	4.06271	0.598344	0.549611	NA	2.08206	0	0	0	0	0
LOC101884526	0.347009	2.4309	4.06271	0.598344	0.549611	NA	2.08206	0	0	0	0	0
LOC110440124	0.347009	2.4309	4.06271	0.598344	0.549611	NA	2.08206	0	0	0	0	0
LOC100333163	0.347009	2.4309	4.06271	0.598344	0.549611	NA	2.08206	0	0	0	0	0
LOC103909058	0.347009	2.4309	4.06271	0.598344	0.549611	NA	2.08206	0	0	0	0	0
si:ch211-168d23.3	0.347009	2.4309	4.06271	0.598344	0.549611	NA	2.08206	0	0	0	0	0
LOC110438106	0.347009	2.4309	4.06271	0.598344	0.549611	NA	2.08206	0	0	0	0	0
slc30a2	0.347009	2.4309	4.06271	0.598344	0.549611	NA	2.08206	0	0	0	0	0
LOC103909387	0.347009	2.4309	4.06271	0.598344	0.549611	NA	2.08206	0	0	0	0	0
si:ch73-44m9.1	0.347009	2.4309	4.06271	0.598344	0.549611	NA	2.08206	0	0	0	0	0
myrip	0.347009	2.4309	4.06271	0.598344	0.549611	NA	2.08206	0	0	0	0	0
LOC110439060	0.347009	2.4309	4.06271	0.598344	0.549611	NA	2.08206	0	0	0	0	0
LOC101884985	1.75829	2.43046	2.71796	0.894222	0.371203	NA	0	1.59129	7.27875	0.810299	0.869397	0
LOC103911518	4.36959	2.42969	1.98352	1.22494	0.220599	NA	3.12309	0	18.9248	2.4309	1.73879	0
zgc:153921	455.946	2.42916	0.76201	3.18784	NA	NA	977.526	682.664	647.809	34.8428	39.9923	352.844
LOC110438452	3077.96	2.42512	2.58418	0.938446	NA	NA	0	15343.2	225.641	1869.36	626.835	402.671
sema4gb	6.23761	2.42223	1.78887	1.35406	0.175718	0.621681	0	30.2345	1.45575	0.810299	0.869397	4.05568
ttn.1	2.19453	2.42138	2.75863	0.877746	0.380082	NA	0	11.139	0	0	0.869397	1.15876
sh3bgr	2.19453	2.42138	2.75863	0.877746	0.380082	NA	0	11.139	0	0	0.869397	1.15876
LOC103909143	2.18462	2.41927	2.4408	0.991179	0.321598	NA	3.12309	7.95645	0	0	0.869397	1.15876
sarm1	12.2553	2.4175	1.66214	1.45445	0.14582	0.58917	0	62.0603	0	1.6206	3.47759	6.3732
LOC100151328	7.64661	2.41472	1.50895	1.60027	0.10954	0.536997	16.6565	17.5042	4.36725	6.48239	0.869397	0
LOC108190435	0.838918	2.41468	3.99101	0.60503	0.545159	NA	4.16411	0	0	0	0.869397	0
LOC108182912	0.838918	2.41468	3.99101	0.60503	0.545159	NA	4.16411	0	0	0	0.869397	0
LOC110439430	0.829069	2.41468	3.99101	0.60503	0.545159	NA	4.16411	0	0	0.810299	0	0
si:dkey-22h13.6	0.829069	2.41468	3.99101	0.60503	0.545159	NA	4.16411	0	0	0.810299	0	0
LOC108179178	0.838918	2.41468	3.99101	0.60503	0.545159	NA	4.16411	0	0	0	0.869397	0
LOC110437730	0.829069	2.41468	3.99101	0.60503	0.545159	NA	4.16411	0	0	0.810299	0	0
slc6a6a	0.838918	2.41468	3.99101	0.60503	0.545159	NA	4.16411	0	0	0	0.869397	0
pcdh1gb2	0.829069	2.41468	3.99101	0.60503	0.545159	NA	4.16411	0	0	0.810299	0	0
LOC101882840	0.790583	2.41468	3.99101	0.60503	0.545159	NA	4.16411	0	0	0	0	0.579382
tmem158	0.838918	2.41468	3.99101	0.60503	0.545159	NA	4.16411	0	0	0	0.869397	0
cnr2	0.829069	2.41468	3.99101	0.60503	0.545159	NA	4.16411	0	0	0.810299	0	0
LOC101886086	0.829069	2.41468	3.99101	0.60503	0.545159	NA	4.16411	0	0	0.810299	0	0
grhl3	0.829069	2.41468	3.99101	0.60503	0.545159	NA	4.16411	0	0	0.810299	0	0
adcy3b	0.790583	2.41468	3.99101	0.60503	0.545159	NA	4.16411	0	0	0	0	0.579382
LOC110438467	0.829069	2.41468	3.99101	0.60503	0.545159	NA	4.16411	0	0	0.810299	0	0
hfe2	63.0463	2.41273	0.89432	2.69784	0.00697909	0.194353	115.554	181.407	21.8363	22.6884	2.60819	34.1835
gc	2120.42	2.41225	0.619939	3.89111	9.97867e-05	0.032746	3088.73	4463.57	3158.98	493.472	200.831	1316.94
ctdsp2	31.8255	2.40921	0.996438	2.41782	0.0156137	0.264114	136.375	9.54774	14.5575	7.29269	13.9104	9.27012
crfb1	9.09421	2.40754	1.40249	1.71661	0.0860496	0.502814	38.518	1.59129	5.823	0.810299	2.60819	5.21444
tmem54a	12.2933	2.40673	1.03213	2.3318	0.0197113	0.291898	27.0667	19.0955	16.0133	4.05149	1.73879	5.79382
slc23a3	17.4756	2.40567	1.04624	2.29934	0.0214857	0.30183	49.9694	4.77387	33.4823	2.4309	6.08578	8.11135
c3a.2	754.273	2.4056	0.91848	2.61911	0.008816	0.2159	3356.28	200.503	250.389	48.6179	238.215	431.64
si:dkey-78l4.7	4.08097	2.40401	1.74648	1.37649	0.168669	NA	4.16411	6.36516	10.1903	0	0.869397	2.89691
zgc:172136	4.35825	2.39616	2.26923	1.05594	0.290997	NA	21.8616	0	0	0.810299	3.47759	0
cspg4	0.800499	2.39611	3.89073	0.615851	0.537993	NA	1.04103	3.18258	0	0	0	0.579382
znf385b	0.838985	2.39577	3.82395	0.626519	0.530975	NA	1.04103	3.18258	0	0.810299	0	0
gpr22b	0.838985	2.39577	3.82395	0.626519	0.530975	NA	1.04103	3.18258	0	0.810299	0	0
LOC110439139	0.838985	2.39577	3.82395	0.626519	0.530975	NA	1.04103	3.18258	0	0.810299	0	0
si:ch211-148f13.1	0.848834	2.39569	3.80761	0.629184	0.529229	NA	1.04103	3.18258	0	0	0.869397	0
LOC110438957	0.848834	2.39569	3.80761	0.629184	0.529229	NA	1.04103	3.18258	0	0	0.869397	0
LOC100151089	2.50798	2.39478	2.90151	0.825359	0.409168	NA	0	12.7303	0	0	0	2.31753
si:ch211-197e7.1	2.12952	2.3945	2.24288	1.0676	0.285701	NA	6.24617	1.59129	2.9115	0	0.869397	1.15876
LOC100149641	13.4936	2.39237	1.54905	1.54441	0.122489	0.556823	5.20514	1.59129	61.1415	12.1545	0.869397	0
LOC100535728	2.52687	2.39195	2.91272	0.821206	0.411529	NA	0	12.7303	0	2.4309	0	0
LOC110440082	5.05374	2.39122	2.41758	0.989095	0.322617	NA	0	25.4607	0	4.86179	0	0
dnaaf1	7.24908	2.38737	1.84181	1.29621	0.194903	0.641288	0	36.5997	0	0.810299	2.60819	3.47629
miox	33.6854	2.38268	1.18732	2.00677	0.0447747	0.396045	148.867	20.6868	0	6.48239	10.4328	15.6433
LOC101884156	2.10693	2.38	2.45168	0.970765	0.331665	NA	6.24617	0	4.36725	0	0.869397	1.15876
hgd	2009.36	2.37755	0.523057	4.54549	5.48083e-06	0.00640849	3433.31	4598.83	2078.81	797.334	326.893	820.985
LOC101885545	2.64091	2.37461	2.59888	0.913704	0.360873	NA	0	1.59129	11.646	0	2.60819	0
dnaaf3	4.43751	2.37271	2.49682	0.950292	0.341964	NA	0	22.2781	0	0	4.34699	0
endouc	69.0915	2.37027	1.08999	2.17458	0.0296614	0.340637	208.206	133.668	5.823	8.91329	1.73879	56.2001
ambp	4923.78	2.36669	0.616926	3.83627	0.000124916	0.0366005	8033.62	13704.2	3007.58	1721.07	711.167	2365.04
LOC101883936	2.32877	2.36468	2.38149	0.992943	0.320738	NA	7.2872	0	4.36725	0	1.73879	0.579382
tgm2l	3.06761	2.36448	2.17387	1.08768	0.276736	NA	5.20514	0	10.1903	2.4309	0	0.579382
si:dkey-88i8.2	1.65531	2.36386	2.5093	0.94204	0.346172	NA	5.20514	1.59129	1.45575	0.810299	0.869397	0
agbl4	4.75095	2.36276	2.2069	1.07062	0.284339	NA	0	23.8694	0	0	3.47759	1.15876
apobec2a	4.75095	2.36276	2.2069	1.07062	0.284339	NA	0	23.8694	0	0	3.47759	1.15876
LOC103910670	2.7226	2.36193	2.28815	1.03224	0.301958	NA	2.08206	0	11.646	0	0.869397	1.73815
hpx	39719.5	2.35925	0.750802	3.1423	0.00167626	0.119649	37098.1	131714	30634.8	7048.79	3328.92	28492.3
tbx19	1.25399	2.35812	3.68742	0.639505	0.522495	NA	0	6.36516	0	0	0	1.15876
si:ch211-276c2.2	1.25399	2.35812	3.68742	0.639505	0.522495	NA	0	6.36516	0	0	0	1.15876
ankef1a	1.25399	2.35812	3.68742	0.639505	0.522495	NA	0	6.36516	0	0	0	1.15876
si:ch211-1f22.12	18.2455	2.35733	1.16829	2.01776	0.0436166	0.391065	37.477	35.0084	18.9248	14.5854	3.47759	0
LOC100332943	4.5472	2.35718	1.70236	1.38465	0.166159	NA	3.12309	11.139	8.7345	0.810299	0	3.47629
si:ch211-10a23.2	9.60151	2.35417	1.50181	1.56755	0.116986	0.548654	5.20514	42.9649	0	5.67209	2.60819	1.15876
tppp2	0.826244	2.353	3.48289	0.675588	0.499302	NA	1.04103	1.59129	1.45575	0	0.869397	0
sult1st7	0.826244	2.353	3.48289	0.675588	0.499302	NA	1.04103	1.59129	1.45575	0	0.869397	0
mcf2a	13.5749	2.34826	0.980108	2.39592	0.0165787	0.272023	24.9847	28.6432	14.5575	4.86179	2.60819	5.79382
LOC103911880	9.72277	2.34713	1.50724	1.55723	0.119416	0.551583	4.16411	44.5561	0	3.24119	5.21638	1.15876
zgc:172271	23.2952	2.34183	0.883658	2.65016	0.00804539	0.207696	12.4923	47.7387	56.7743	5.67209	6.08578	11.0083
LOC103910812	1.47718	2.34132	2.86606	0.816911	0.413979	NA	0	1.59129	5.823	0	0.869397	0.579382
msh4	10.0461	2.34023	1.5379	1.52171	0.128083	0.564639	7.2872	42.9649	0	1.6206	7.82457	0.579382
LOC100330641	57.1317	2.3372	2.26766	1.03066	NA	NA	0	283.25	2.9115	38.084	12.1716	6.3732
LOC110439486	1.47583	2.33684	2.86616	0.815323	0.414887	NA	1.04103	6.36516	0	0	0.869397	0.579382
cyr61l1	2.32736	2.33625	2.71006	0.862064	0.388652	NA	0	0	11.646	0	1.73879	0.579382
dnah5l	61.5412	2.33542	2.66589	0.876036	NA	NA	1.04103	307.119	0	0.810299	55.6414	4.63506
atpif1b	71.7825	2.33449	0.869663	2.68436	0.00726683	0.197912	40.6001	289.615	29.115	26.7399	34.7759	9.8495
si:dkey-172o19.2	13.3949	2.32948	1.54698	1.50583	0.132112	0.572724	0	1.59129	65.5088	0.810299	6.08578	6.3732
dr1	59.5957	2.32601	1.12475	2.06802	0.0386378	0.371303	278.996	3.18258	16.0133	8.10299	11.3022	39.9774
LOC108179161	2.41526	2.32348	2.42011	0.960073	0.337019	NA	10.4103	1.59129	0	1.6206	0.869397	0
igfbp2a	276.517	2.32267	0.76363	3.04161	0.00235316	0.138887	352.909	951.592	78.6105	97.2358	37.3841	141.369
cts12	2.41762	2.32086	2.58418	0.898102	0.369131	NA	0	6.36516	5.823	0	0	2.31753
LOC100538052	1.45459	2.32002	3.17617	0.730447	0.465117	NA	0	0	7.27875	0	0.869397	0.579382
kcnh6b	0.803654	2.31114	3.8815	0.595423	0.551561	NA	1.04103	0	2.9115	0	0.869397	0
rag2	31.0993	2.31078	1.07638	2.1468	0.0318094	0.350103	13.5334	130.486	11.646	8.91329	1.73879	20.2784
LOC103909985	2.19201	2.31047	2.23959	1.03165	0.302236	NA	2.08206	1.59129	7.27875	1.6206	0	0.579382
si:dkeyp-57f11.2	11.3457	2.30992	1.4961	1.54396	0.122598	0.55692	1.04103	54.1039	1.45575	1.6206	8.69397	1.15876
serpind1	271.701	2.3046	0.682836	3.37504	0.000738042	0.0840842	543.417	689.029	123.739	92.374	37.3841	144.266
LOC101885672	203.907	2.29541	0.936142	2.45199	0.014207	0.255602	83.2823	19.0955	914.211	59.9621	49.5556	97.3362
sgcd	1.36435	2.29384	2.91948	0.7857	0.432043	NA	5.20514	1.59129	0	0.810299	0	0.579382
lime1	2.63946	2.29081	2.08679	1.09777	0.272306	NA	1.04103	6.36516	5.823	0	0.869397	1.73815
prkaa2	2.23302	2.28904	2.53505	0.902957	0.366549	NA	0	11.139	0	0.810299	0.869397	0.579382
LOC101883576	3.05926	2.28533	1.93904	1.17859	0.238562	NA	1.04103	12.7303	1.45575	0.810299	1.73879	0.579382
rab36	23.4277	2.28351	1.37785	1.6573	0.0974595	0.520966	5.20514	111.39	0	17.0163	5.21638	1.73815
zgc:174314	2.40252	2.28208	2.42361	0.941605	0.346395	NA	10.4103	0	1.45575	0.810299	1.73879	0
zgc:101853	10.9832	2.28066	1.49768	1.5228	0.127809	0.563884	7.2872	46.1474	1.45575	0	1.73879	9.27012
LOC101883245	2.37109	2.27605	2.37361	0.9589	0.337609	NA	1.04103	7.95645	2.9115	0	0	2.31753
igsf11	2.37109	2.27605	2.37361	0.9589	0.337609	NA	1.04103	7.95645	2.9115	0	0	2.31753
alpi.1	2.32725	2.27598	2.96484	0.767657	0.442691	NA	0	0	11.646	0	0	2.31753
si:dkey-27p18.3	12.4249	2.27574	1.15365	1.97265	0.0485358	0.410744	41.6411	11.139	8.7345	4.05149	7.82457	1.15876
gb:ee300746	3.0917	2.27556	2.27255	1.00132	0.316671	NA	1.04103	14.3216	0	0	2.60819	0.579382
tmed10	641.847	2.27486	0.579078	3.92843	8.55036e-05	0.0311765	359.155	1532.41	1299.98	246.331	260.819	152.378
dscama	37.313	2.27421	0.98314	2.31321	0.0207112	0.296794	102.021	74.7907	8.7345	22.6884	1.73879	13.9052
hes2.2	3.91838	2.27263	2.04417	1.11176	0.266241	NA	1.04103	11.139	7.27875	4.05149	0	0
si:ch211-284e20.8	514.637	2.26504	0.785212	2.88462	0.0039189	0.167084	500.735	1774.29	280.96	396.236	64.3354	71.264
atp1a1b	8.86911	2.26438	1.7806	1.27169	0.203482	0.649928	1.04103	42.9649	0	4.86179	4.34699	0
zgc:172051	135.931	2.26431	0.809233	2.79809	0.0051405	0.180225	410.165	192.546	72.7875	13.7751	20.8655	105.448
elk3	31.7977	2.26228	1.32277	1.71027	0.0872167	0.504193	0	7.95645	149.942	21.8781	3.47759	7.53197
zswim2	9.22989	2.26032	1.58431	1.42669	0.153669	0.596499	0	42.9649	2.9115	0.810299	5.21638	3.47629
rbpjl	4.95883	2.25939	1.54886	1.45874	0.144636	NA	10.4103	12.7303	1.45575	0.810299	2.60819	1.73815
capn8	14.2925	2.25861	1.0934	2.06567	0.0388595	0.371725	11.4513	15.9129	43.6725	0.810299	6.95518	6.95259
abi3bp	1.60602	2.25698	3.08116	0.732511	0.463856	NA	0	7.95645	0	0.810299	0.869397	0
rpl30	2186.29	2.2557	0.644136	3.5019	0.000461947	0.0708377	1257.56	2014.57	7574.27	674.169	1060.66	536.508
c8a	933.17	2.25456	0.662369	3.40379	0.000664586	0.0828828	2362.09	1701.09	566.287	252.813	118.238	598.502
zgc:158654	1.3742	2.25107	2.9122	0.77298	0.439534	NA	5.20514	1.59129	0	0	0.869397	0.579382
rln1	2.8589	2.25013	2.22937	1.00931	0.312825	NA	9.36926	4.77387	0	2.4309	0	0.579382
shcbp1	30.3411	2.24681	1.06115	2.11733	0.0342321	0.355719	129.088	6.36516	14.5575	9.72358	18.2573	4.05568
cacna1da	2.55631	2.24614	2.62113	0.856934	0.391481	NA	0	12.7303	0	0	0.869397	1.73815
si:ch211-255g12.8	31.589	2.24578	0.811454	2.7676	0.00564707	0.187657	26.0257	28.6432	101.903	8.91329	13.041	11.0083
gramd2b	51.3391	2.2447	0.890713	2.52012	0.0117315	0.240613	67.6668	178.225	8.7345	14.5854	12.1716	26.6516
fosb	6.23862	2.24365	1.50511	1.49069	0.136043	0.577762	2.08206	12.7303	16.0133	0.810299	5.21638	0.579382
LOC108179064	8.68049	2.24326	1.19064	1.88408	0.0595542	0.443551	11.4513	12.7303	18.9248	4.05149	0.869397	4.05568
wnt7ba	2.12148	2.24091	2.28724	0.979746	0.327211	NA	7.2872	3.18258	0	0.810299	0.869397	0.579382
si:dkey-222b8.4	3.85874	2.24054	2.35687	0.950641	0.341787	NA	0	19.0955	0	0	3.47759	0.579382
LOC110439743	1.38547	2.24009	2.91797	0.767687	0.442673	NA	1.04103	0	5.823	0	0.869397	0.579382
ccdc173	6.09072	2.23953	1.64499	1.36142	0.173381	0.618577	6.24617	23.8694	0	3.24119	2.60819	0.579382
crp1	1.15236	2.23933	3.38906	0.660753	0.508771	NA	4.16411	1.59129	0	0	0	1.15876
LOC103909948	1.15236	2.23933	3.38906	0.660753	0.508771	NA	4.16411	1.59129	0	0	0	1.15876
LOC101885216	1.58343	2.23669	2.80795	0.796557	0.425708	NA	0	6.36516	1.45575	0.810299	0.869397	0
hmgxb3	3.05193	2.23532	2.23913	0.998299	0.318135	NA	13.5334	1.59129	0	0	0.869397	2.31753
fga	11091.9	2.23304	0.647642	3.44796	0.000564836	0.0772319	23028.6	25037.4	6812.91	3452.68	1324.09	6895.81
atl1	27.7516	2.23272	0.891843	2.50348	0.0122977	0.242895	37.477	79.5645	20.3805	2.4309	13.9104	12.7464
LOC103910951	2.09889	2.22965	2.14333	1.04027	0.298213	NA	7.2872	1.59129	1.45575	0.810299	0.869397	0.579382
hist2h2l	18.3095	2.22869	0.928623	2.4	0.0163952	0.270365	29.1488	38.191	23.292	10.5339	1.73879	6.95259
si:ch211-113a14.16	4.20153	2.22586	1.79621	1.2392	0.215272	NA	11.4513	7.95645	1.45575	0	0.869397	3.47629
zgc:152945	89.4581	2.22112	0.835958	2.65697	0.00788462	0.206004	312.309	105.025	24.7478	12.9648	26.0819	55.6207
ngs	2.14131	2.21844	2.34161	0.947399	0.343435	NA	1.04103	9.54774	0	0.810299	0.869397	0.579382
tfa	106400	2.21838	0.64714	3.42797	0.000608112	0.0798385	263310	213497	48673	31243.5	18090.4	63582.6
LOC108180123	4.95872	2.21775	1.58277	1.40119	0.161158	NA	10.4103	12.7303	1.45575	0.810299	0.869397	3.47629
c8b	484.865	2.21728	0.708965	3.1275	0.00176301	0.120031	1156.58	967.505	270.77	114.252	53.0332	347.05
prf1.1	0.757124	2.21306	3.96482	0.558174	0.576726	NA	2.08206	1.59129	0	0	0.869397	0
LOC110440090	0.757124	2.21306	3.96482	0.558174	0.576726	NA	2.08206	1.59129	0	0	0.869397	0
necab3	0.708788	2.21287	4.00347	0.552738	0.580443	NA	2.08206	1.59129	0	0	0	0.579382
LOC108190121	1.61587	2.21278	3.37672	0.655303	0.512273	NA	0	7.95645	0	0	1.73879	0
LOC101883356	1.61587	2.21278	3.37672	0.655303	0.512273	NA	0	7.95645	0	0	1.73879	0
si:ch73-206d17.1	29.125	2.20902	0.931565	2.3713	0.0177255	0.281566	41.6411	19.0955	82.9778	19.4472	1.73879	9.8495
LOC100333723	4.54988	2.20375	1.69968	1.29657	0.194778	NA	11.4513	7.95645	2.9115	3.24119	1.73879	0
LOC101882012	77.7514	2.19893	1.06404	2.06658	0.0387736	0.37161	99.9387	211.642	71.3318	69.6857	13.9104	0
lamp3	35.8948	2.19864	0.801061	2.74466	0.00605732	0.188166	59.3386	33.4171	84.4335	4.86179	9.56337	23.7547
btbd16	18.3079	2.19448	1.44722	1.51634	0.129432	0.567666	1.04103	89.1123	0	8.10299	8.69397	2.89691
mapre3a	1.59328	2.1937	3.05423	0.718249	0.472604	NA	0	6.36516	1.45575	0	1.73879	0
dnah12	2.90835	2.19182	2.33003	0.940684	0.346867	NA	0	14.3216	0	0.810299	1.73879	0.579382
LOC101882086	2.66796	2.19078	2.23529	0.980088	0.327043	NA	7.2872	0	5.823	0	1.73879	1.15876
p4ha3	57.1415	2.19032	0.828537	2.6436	0.00820304	0.208352	74.954	186.181	20.3805	25.1193	7.82457	28.3897
mfsd12b	20.6915	2.18901	1.17277	1.86652	0.0619683	0.449702	2.08206	11.139	88.8008	6.48239	3.47759	12.167
pvalb7	37.7245	2.18877	2.88812	0.757853	0.448539	0.824138	0	162.312	23.292	1.6206	39.1229	0
herc1	42.5106	2.18663	0.717467	3.0477	0.00230598	0.138887	33.3129	117.756	58.23	12.1545	17.3879	16.2227
pitpnab	2.25167	2.18662	2.4126	0.906337	0.364758	NA	6.24617	4.77387	0	1.6206	0.869397	0
mxra5a	2.34325	2.1845	2.96185	0.737547	0.46079	NA	11.4513	0	0	0	2.60819	0
si:ch73-167f10.1	20.0651	2.18076	3.66552	0.594937	0.551885	0.869696	0	98.66	0	0	9.56337	12.167
ugt5g1	195.168	2.17856	0.802002	2.71641	0.00659945	0.191993	308.144	622.195	29.115	51.0488	50.425	110.083
tmem218	24.1458	2.17704	1.014	2.14697	0.0317953	0.350103	6.24617	92.2949	20.3805	5.67209	6.95518	13.3258
si:dkey-43b14.8	5.19644	2.17536	1.71449	1.26881	0.204509	NA	17.6975	4.77387	2.9115	0	5.21638	0.579382
LOC110440150	2.90828	2.17499	2.23864	0.971567	0.331266	NA	3.12309	11.139	0	0	2.60819	0.579382
LOC100334245	1.90673	2.17242	2.60779	0.833051	0.404816	NA	0	7.95645	1.45575	0	0.869397	1.15876
slc6a13l	102.914	2.17218	0.770558	2.81897	0.00481775	0.177241	144.703	276.885	84.4335	17.0163	12.1716	82.2723
si:dkeyp-46h3.1	20.5904	2.17198	1.50707	1.44119	0.149531	0.593495	1.04103	100.251	0	0.810299	6.95518	14.4846
ppil6	13.5919	2.16714	1.67104	1.29688	0.194672	0.641288	0	66.8342	0	0.810299	5.21638	8.69073
LOC108184024	0.686198	2.16606	4.00661	0.54062	0.58877	NA	2.08206	0	1.45575	0	0	0.579382
adrb3a	0.734534	2.16606	4.00661	0.54062	0.58877	NA	2.08206	0	1.45575	0	0.869397	0
LOC103911657	0.734534	2.16606	4.00661	0.54062	0.58877	NA	2.08206	0	1.45575	0	0.869397	0
LOC100005027	0.724684	2.16606	4.00661	0.54062	0.58877	NA	2.08206	0	1.45575	0.810299	0	0
LOC100332023	9.18558	2.16464	1.14083	1.89742	0.0577723	0.439262	10.4103	12.7303	21.8363	4.05149	4.34699	1.73815
ttll6	6.23142	2.16165	1.888	1.14494	0.252233	0.696474	2.08206	28.6432	0	0	0.869397	5.79382
hal	364.314	2.15944	0.660524	3.26929	0.00107817	0.0957257	629.822	867.253	289.694	93.1843	46.9474	258.984
scn4ab	8.59176	2.15936	1.23625	1.74671	0.0806883	0.49162	27.0667	6.36516	8.7345	2.4309	1.73879	5.21444
mapkbp1	37.6625	2.15834	1.0401	2.07513	0.0379748	0.368692	12.4923	160.72	11.646	20.2575	3.47759	17.3815
apom	2378.29	2.15772	0.590699	3.65283	0.000259368	0.0567427	5307.16	4656.12	1694.49	703.339	436.437	1472.21
ttc6	10.5006	2.1556	1.73742	1.24069	0.214719	0.662364	2.08206	49.33	0	0	10.4328	1.15876
cp	2504.38	2.1544	0.620024	3.4747	0.000511426	0.0752197	5641.33	4474.71	2154.51	945.619	278.207	1531.89
apoa2	121252	2.15431	0.710993	3.02999	0.00244559	0.141309	253172	276057	64831.8	36482.9	10374.5	86592.7
c1qc	18.0486	2.15124	0.875831	2.45623	0.0140404	0.255122	17.6975	27.0519	43.6725	5.67209	7.82457	6.3732
leg1.2	4352.38	2.15048	0.871022	2.46891	0.0135525	0.25225	9394.24	7541.13	4378.9	226.884	227.782	4345.37
jakmip3	5.68656	2.14486	1.3679	1.568	0.116882	NA	12.4923	9.54774	5.823	1.6206	1.73879	2.89691
cldn2	74.1354	2.13846	0.768584	2.78234	0.00539684	0.185164	122.841	181.407	58.23	55.1003	6.95518	20.2784
si:ch211-165i18.2	2.19382	2.13725	2.19229	0.974895	0.329612	NA	3.12309	3.18258	4.36725	1.6206	0.869397	0
hao1	611.388	2.13564	0.641952	3.32679	0.000878526	0.0900928	1151.38	1370.1	467.296	252.813	65.2048	361.534
thrsp	6780.2	2.13223	1.60808	1.32595	0.184856	0.631457	19146.6	13252.3	726.419	1475.55	75.6375	6004.72
asb13a.2	2.90455	2.13157	2.52804	0.843171	0.399133	NA	0	12.7303	1.45575	3.24119	0	0
mmp16a	1.51425	2.12959	3.0536	0.697404	0.48555	NA	4.16411	3.18258	0	0	1.73879	0
ahsg1	6866.36	2.12909	0.682081	3.12146	0.00179955	0.121095	13101.3	15626.5	4805.43	1323.22	893.74	5447.93
LOC110439181	1.61577	2.12889	3.35263	0.634992	0.525433	NA	0	7.95645	0	0	0	1.73815
n4bp3	1.61577	2.12889	3.35263	0.634992	0.525433	NA	0	7.95645	0	0	0	1.73815
pygl	2142.85	2.1273	0.722192	2.94562	0.00322308	0.157863	3535.33	5843.22	1084.53	512.109	232.998	1648.92
ldhbb	4609.29	2.12423	0.62701	3.38787	0.000704374	0.0837491	6830.19	11565.5	4100.85	1328.08	608.578	3222.52
si:dkey-163m14.6	4.95401	2.12407	1.56452	1.35765	0.174575	NA	8.32823	14.3216	1.45575	2.4309	2.60819	0.579382
spsb4a	12.0136	2.12385	1.44371	1.47111	0.141261	0.584676	47.8873	7.95645	2.9115	0	1.73879	11.5876
cdkl1	29.5666	2.12336	1.42036	1.49495	NA	NA	1.04103	143.216	0	6.48239	22.6043	4.05568
cfhl1	225.151	2.12298	0.77466	2.74054	0.00613391	0.188166	832.823	182.998	82.9778	55.1003	48.6862	148.322
LOC407643	7.92575	2.11757	1.66455	1.27216	0.203317	0.649928	32.2719	6.36516	0	4.86179	0	4.05568
si:ch211-126j24.1	2.82649	2.11639	2.32484	0.910338	0.362645	NA	1.04103	12.7303	0	0	2.60819	0.579382
si:ch211-197g18.2	3.66665	2.11635	1.76958	1.19596	0.231712	NA	4.16411	7.95645	5.823	0	1.73879	2.31753
mmp13b	10.727	2.11575	1.28466	1.64694	0.0995706	0.524648	8.32823	6.36516	37.8495	0.810299	1.73879	9.27012
si:ch211-81a5.1	3.57278	2.11567	2.29007	0.923846	0.355567	NA	6.24617	11.139	0	4.05149	0	0
sacs	3.59353	2.11371	2.39884	0.881139	0.378242	NA	0	17.5042	0	0	3.47759	0.579382
si:dkey-246g23.2	4.16808	2.11366	1.7604	1.20067	0.229879	NA	9.36926	9.54774	1.45575	0	1.73879	2.89691
htr1aa	1.30232	2.11353	3.29735	0.640978	0.521537	NA	0	6.36516	0	0	0.869397	0.579382
LOC103909293	1.30232	2.11353	3.29735	0.640978	0.521537	NA	0	6.36516	0	0	0.869397	0.579382
mmp17b	20.7296	2.11189	1.44713	1.45937	0.144463	0.587703	0	9.54774	91.7123	0.810299	2.60819	19.699
arf3b	9.72721	2.1098	1.45868	1.44638	0.148072	0.590599	11.4513	31.8258	4.36725	0	0.869397	9.8495
si:ch73-329n5.6	2.2912	2.1096	3.00375	0.702321	0.482479	NA	0	11.139	0	0	2.60819	0
igsf9ba	4.71593	2.10949	2.09853	1.00523	0.314788	NA	13.5334	9.54774	0	0	0	5.21444
wu:fc21g02	4.95125	2.1077	1.60276	1.31504	0.188497	NA	2.08206	19.0955	2.9115	2.4309	2.60819	0.579382
cyp2x9	62.3372	2.10556	0.890001	2.36579	0.0179915	0.282262	197.795	79.5645	26.2035	3.24119	27.8207	39.398
spef2	11.7469	2.10533	1.7616	1.19512	0.232039	0.679634	0	55.6952	1.45575	0	12.1716	1.15876
si:dkey-105h12.2	264.049	2.10514	0.624126	3.37294	0.000743696	0.0840842	593.386	525.126	167.411	84.2711	51.2944	162.806
LOC108182234	7.30417	2.1034	1.6793	1.25255	0.210371	0.657059	0	6.36516	29.115	0.810299	6.95518	0.579382
rdh12	221.368	2.10239	0.627978	3.34787	0.000814346	0.0883287	404.96	155.946	516.791	85.0814	35.6453	129.782
LOC103909780	13.6746	2.10213	1.39685	1.50491	0.132346	0.573268	45.8052	19.0955	1.45575	11.3442	4.34699	0
slc4a10a	3.43078	2.10194	2.006	1.04783	0.294717	NA	1.04103	14.3216	1.45575	0	0.869397	2.89691
igl3v2	8.68165	2.09851	1.28216	1.6367	0.101693	0.526701	10.4103	12.7303	18.9248	1.6206	7.82457	0.579382
ms4a17a.6	82.0435	2.09771	0.734089	2.85757	0.00426893	0.172856	42.6822	84.3384	272.225	39.7046	19.1267	34.1835
naf1	5.08919	2.09488	1.56476	1.33878	0.180642	NA	9.36926	9.54774	5.823	0	3.47759	2.31753
c1r	101.658	2.09327	0.984665	2.12586	0.0335145	0.35341	367.483	120.938	5.823	10.5339	32.1677	73.0022
LOC103911885	1.50292	2.0921	3.4561	0.605336	0.544956	NA	0	0	7.27875	0	1.73879	0
LOC110437931	8.98115	2.09091	1.29096	1.61965	0.105307	0.530796	10.4103	31.8258	1.45575	3.24119	3.47759	3.47629
fgb	13141.7	2.08931	0.651731	3.20579	0.00134692	0.106506	26078.8	28635.3	9133.38	3558.02	1704.89	9739.99
LOC101884755	51.3158	2.08735	0.788673	2.64665	0.00812926	0.208123	33.3129	42.9649	173.234	21.8781	10.4328	26.0722
lysmd2	17.2054	2.08711	1.29517	1.61146	0.107081	0.53306	2.08206	71.6081	10.1903	0.810299	3.47759	15.0639
slc5a8	10.0204	2.08377	1.11784	1.8641	0.0623079	0.450493	20.8206	19.0955	8.7345	1.6206	5.21638	4.63506
LOC799203	2.77546	2.0807	2.21644	0.938757	0.347855	NA	6.24617	0	7.27875	0.810299	0	2.31753
vps33a	20.4262	2.08004	0.867827	2.39684	0.0165373	0.271616	22.9026	22.2781	53.8628	11.3442	6.95518	5.21444
LOC100006895	216.497	2.07882	0.702586	2.95881	0.0030883	0.153897	538.212	428.057	84.4335	59.9621	43.4699	144.846
tgfbr1a	28.1316	2.07785	0.784229	2.64954	0.0080601	0.207696	42.6822	27.0519	66.9645	8.91329	6.95518	16.2227
vtg1	69198.6	2.07775	2.37804	0.873724	0.382269	0.786886	4.16411	329158	6511.57	53006.5	22326.1	4184.88
LOC103910035	7.17647	2.07746	1.48099	1.40274	0.160693	0.604769	4.16411	3.18258	27.6593	0.810299	0.869397	6.3732
gb:co360592	5.18416	2.07488	1.80097	1.15209	0.249284	NA	8.32823	7.95645	8.7345	0	6.08578	0
LOC110439985	8.46769	2.07084	1.42628	1.45192	0.146525	0.590107	27.0667	7.95645	5.823	6.48239	3.47759	0
LOC101886348	4.03747	2.06862	1.63267	1.26701	0.20515	NA	4.16411	9.54774	5.823	3.24119	0.869397	0.579382
zgc:173716	2.73613	2.06538	2.07601	0.994881	0.319794	NA	1.04103	6.36516	5.823	0	2.60819	0.579382
im:7148405	6.25336	2.06524	1.6282	1.26841	0.20465	0.650759	2.08206	25.4607	2.9115	2.4309	0	4.63506
gpx4a	72805.1	2.06142	0.608266	3.38901	0.000701457	0.0837491	157695	139267	55440.8	21169.9	11869.9	51388.3
egfl6	42.0348	2.05961	1.10573	1.86267	0.0625094	0.45117	91.6105	97.0687	14.5575	0	39.1229	9.8495
zgc:136971	4.03734	2.05587	1.61952	1.26943	0.204288	NA	10.4103	3.18258	5.823	1.6206	2.60819	0.579382
ppp2r2bb	26.6564	2.05538	0.861903	2.3847	0.0170928	0.277957	27.0667	85.9297	16.0133	12.9648	8.69397	9.27012
si:dkey-65b12.12	8.98221	2.05513	1.16942	1.75739	0.0788517	0.48872	7.2872	15.9129	20.3805	1.6206	3.47759	5.21444
LOC103911814	9.2509	2.05448	1.27437	1.61215	0.106929	0.532995	17.6975	11.139	16.0133	4.86179	0	5.79382
sphkap	2.4805	2.05398	2.03168	1.01098	0.312028	NA	1.04103	9.54774	1.45575	0.810299	0.869397	1.15876
adgra2	1.19085	2.05389	3.05106	0.673174	0.500837	NA	4.16411	1.59129	0	0.810299	0	0.579382
zgc:153953	8.41585	2.05268	1.32297	1.55158	0.120763	0.554251	10.4103	15.9129	14.5575	3.24119	0	6.3732
trpa1b	16.8003	2.0522	0.910439	2.25408	0.0241913	0.313848	26.0257	14.3216	40.761	8.10299	6.95518	4.63506
LOC100005584	5.47903	2.05127	1.57306	1.304	0.192234	NA	18.7385	6.36516	1.45575	0.810299	0.869397	4.63506
si:ch1073-280e3.1	931.825	2.05099	0.64436	3.18299	0.00145764	0.110571	2644.21	1311.22	548.818	383.271	146.059	557.366
sh3rf2	1.36757	2.04954	2.8721	0.713604	0.475472	NA	2.08206	1.59129	2.9115	1.6206	0	0
cfhl3	52.579	2.04546	0.944282	2.16615	0.0302994	0.343812	204.042	39.7823	10.1903	15.3957	9.56337	36.5011
alas1	16118.7	2.0448	0.672155	3.04216	0.0023489	0.138887	9251.62	9891.46	58703.1	5920.04	4999.9	7946.23
LOC101882309	1.40001	2.04174	2.62831	0.776826	0.437261	NA	2.08206	3.18258	1.45575	0.810299	0.869397	0
LOC110438397	5.65794	2.04025	1.65602	1.23202	0.217942	NA	5.20514	20.6868	1.45575	4.86179	0	1.73815
LOC101884973	4.41974	2.0388	2.02485	1.00689	0.313986	NA	1.04103	0	20.3805	1.6206	0	3.47629
LOC101883459	38.2757	2.03667	0.879167	2.31659	0.0205259	0.296469	22.9026	22.2781	139.752	10.5339	10.4328	23.7547
fam161a	1.97765	2.03662	2.84807	0.715089	0.474554	NA	0	9.54774	0	0	1.73879	0.579382
slc25a34	769.789	2.03599	0.496244	4.1028	4.08178e-05	0.0209293	1208.63	1637.44	867.627	359.773	173.879	371.384
elovl4a	2.72752	2.03383	2.32552	0.874572	0.381807	NA	0	1.59129	11.646	0.810299	0	2.31753
tac3b	1.20076	2.03299	3.05967	0.664447	0.506404	NA	1.04103	4.77387	0	0.810299	0	0.579382
zgc:153031	18.7578	2.03227	1.15739	1.7559	0.0791052	0.48872	64.5438	15.9129	10.1903	1.6206	1.73879	18.5402
zgc:173593	1.02539	2.02911	3.51711	0.576925	0.56399	NA	2.08206	0	2.9115	0	0	1.15876
ttc36	306.605	2.0272	0.603387	3.3597	0.000780269	0.0855161	584.017	577.639	315.898	160.439	38.2535	163.386
s1pr5b	10.5026	2.02412	1.32796	1.52423	0.12745	0.562883	8.32823	1.59129	40.761	5.67209	0.869397	5.79382
LOC103910353	2.0344	2.02184	2.80137	0.721731	0.47046	NA	1.04103	0	8.7345	2.4309	0	0
iqch	3.64186	2.02098	2.62799	0.76902	0.441881	NA	0	17.5042	0	0	4.34699	0
si:dkey-222h21.3	3.44433	2.02004	2.1311	0.947887	0.343187	NA	0	6.36516	10.1903	3.24119	0.869397	0
cyb561d1	1.52406	2.01912	3.06904	0.657901	0.510602	NA	1.04103	6.36516	0	0	0	1.73815
zgc:195050	1.52406	2.01912	3.06904	0.657901	0.510602	NA	1.04103	6.36516	0	0	0	1.73815
muc5.1	1.52406	2.01912	3.06904	0.657901	0.510602	NA	1.04103	6.36516	0	0	0	1.73815
LOC110438250	4.91427	2.01884	1.6968	1.18979	0.234129	NA	1.04103	9.54774	13.1018	0	3.47759	2.31753
fam69b	1.4338	2.01819	3.15353	0.639978	0.522187	NA	1.04103	0	5.823	0	1.73879	0
LOC101885297	3.55703	2.01701	2.19089	0.920634	0.357241	NA	1.04103	0	16.0133	0.810299	3.47759	0
zgc:152698	409.431	2.01682	0.622691	3.23888	0.0012	0.100972	816.166	407.37	746.8	153.957	49.5556	282.739
LOC110440197	7.60074	2.0151	1.31277	1.535	0.124783	0.55905	11.4513	6.36516	18.9248	1.6206	0.869397	6.3732
si:dkeyp-93a5.2	3.23369	2.0142	1.76394	1.14187	0.253507	NA	9.36926	3.18258	2.9115	1.6206	1.73879	0.579382
si:ch73-211l2.3	2.73737	2.01323	2.32413	0.866229	0.386365	NA	0	1.59129	11.646	0	0.869397	2.31753
slc25a28	100.043	2.01246	0.738288	2.72585	0.0064136	0.190642	65.5848	353.267	62.5973	31.6016	32.1677	55.0413
dnaaf3l	7.59696	2.01094	1.96573	1.023	0.306309	0.739218	0	36.5997	0	0	4.34699	4.63506
zic2b	0.617078	2.00827	4.01796	0.499822	0.6172	NA	3.12309	0	0	0	0	0.579382
sgip1b	0.665414	2.00827	4.01796	0.499822	0.6172	NA	3.12309	0	0	0	0.869397	0
si:dkey-237m9.1	0.617078	2.00827	4.01796	0.499822	0.6172	NA	3.12309	0	0	0	0	0.579382
LOC101883505	0.617078	2.00827	4.01796	0.499822	0.6172	NA	3.12309	0	0	0	0	0.579382
si:dkey-23c22.6	0.617078	2.00827	4.01796	0.499822	0.6172	NA	3.12309	0	0	0	0	0.579382
numbl	0.617078	2.00827	4.01796	0.499822	0.6172	NA	3.12309	0	0	0	0	0.579382
spred3	0.617078	2.00827	4.01796	0.499822	0.6172	NA	3.12309	0	0	0	0	0.579382
LOC103909357	0.665414	2.00827	4.01796	0.499822	0.6172	NA	3.12309	0	0	0	0.869397	0
si:ch73-137b21.4	0.617078	2.00827	4.01796	0.499822	0.6172	NA	3.12309	0	0	0	0	0.579382
zgc:171887	0.665414	2.00827	4.01796	0.499822	0.6172	NA	3.12309	0	0	0	0.869397	0
LOC103909669	0.665414	2.00827	4.01796	0.499822	0.6172	NA	3.12309	0	0	0	0.869397	0
LOC108183934	0.665414	2.00827	4.01796	0.499822	0.6172	NA	3.12309	0	0	0	0.869397	0
LOC110438613	0.665414	2.00827	4.01796	0.499822	0.6172	NA	3.12309	0	0	0	0.869397	0
si:ch73-281i18.7	6.54869	2.00761	1.31484	1.52688	0.12679	0.562144	7.2872	11.139	13.1018	0.810299	3.47759	3.47629
igfbp1b	137.632	2.00541	0.60983	3.28847	0.00100734	0.0940657	102.021	359.632	199.438	46.187	79.1151	39.398
serpina1	9080.42	2.00527	0.640546	3.13056	0.00174472	0.120031	12535	24233.8	6849.3	5667.23	1082.4	4114.77
si:ch1073-184j22.2	4.0485	2.00339	1.63734	1.22356	0.221117	NA	6.24617	1.59129	11.646	1.6206	0.869397	2.31753
dnai1.2	15.096	2.00231	0.998775	2.00477	0.0449879	0.397074	14.5744	47.7387	10.1903	6.48239	6.95518	4.63506
gramd1ba	4.40558	2.00215	1.92079	1.04236	0.297246	NA	5.20514	0	16.0133	0	1.73879	3.47629
abcc6b.2	66.0429	1.99798	0.791759	2.52347	0.0116202	0.239529	112.431	167.086	37.8495	22.6884	6.95518	49.2475
LOC101884065	1.21196	1.99738	3.37288	0.592188	0.553725	NA	0	0	5.823	0	0.869397	0.579382
rfx3	44.4614	1.99614	1.27159	1.5698	NA	NA	2.08206	210.05	1.45575	9.72358	8.69397	34.7629
iqcb1	10.3571	1.99318	1.36113	1.46436	0.143095	0.587205	1.04103	41.3736	7.27875	8.10299	2.60819	1.73815
LOC110439188	2.35628	1.9922	1.95915	1.01687	0.309214	NA	5.20514	3.18258	2.9115	0.810299	0.869397	1.15876
haus7	51.9453	1.99109	0.740255	2.68973	0.00715088	0.196385	44.7642	39.7823	164.5	15.3957	26.9513	20.2784
slc25a4	431.777	1.99039	0.898515	2.2152	0.0267462	0.328728	264.421	1694.72	110.637	399.477	53.0332	68.3671
obscnb	1.21061	1.98893	3.05108	0.651876	0.514481	NA	1.04103	4.77387	0	0	0.869397	0.579382
nudcd2	23.3413	1.98867	0.905329	2.19662	0.0280473	0.332674	29.1488	33.4171	49.4955	1.6206	11.3022	15.0639
caspb	10.7822	1.98841	1.42725	1.39318	0.163566	0.606884	2.08206	1.59129	48.0398	0.810299	6.95518	5.21444
snx8b	1.31113	1.98736	3.60706	0.550965	0.581657	NA	6.24617	0	0	1.6206	0	0
vcam1b	36.7764	1.98723	0.813665	2.44232	0.0145932	0.257464	46.8463	30.2345	98.991	28.3605	8.69397	7.53197
LOC108190011	1.35483	1.9829	2.90229	0.68322	0.494468	NA	2.08206	0	4.36725	0.810299	0.869397	0
LOC108183910	4.90769	1.98222	1.79389	1.10498	0.269168	NA	1.04103	6.36516	16.0133	0.810299	5.21638	0
LOC103908981	1.17811	1.98091	3.05997	0.64736	0.517399	NA	4.16411	0	1.45575	0	0.869397	0.579382
pcyt1ba	6.8297	1.98061	2.07073	0.956482	0.338829	0.760326	1.04103	31.8258	0	0	0	8.11135
LOC794073	2.09922	1.98019	2.70869	0.731051	0.464748	NA	4.16411	0	5.823	0	2.60819	0
star	54.592	1.97617	1.08185	1.82666	NA	NA	7.2872	246.65	7.27875	16.206	35.6453	14.4846
LOC101882713	6.20886	1.97541	1.32086	1.49555	0.134772	0.576557	7.2872	6.36516	16.0133	3.24119	2.60819	1.73815
mlycd	4.59798	1.97435	2.05121	0.962526	0.335785	NA	0	20.6868	1.45575	0.810299	0	4.63506
LOC110439320	238.958	1.97376	0.768581	2.56806	0.0102269	0.23069	231.108	461.474	449.827	98.0461	183.443	9.8495
adgb	7.15936	1.97363	1.56117	1.2642	0.206158	0.651501	1.04103	31.8258	1.45575	0.810299	4.34699	3.47629
prr33	2.66192	1.973	2.86498	0.688661	0.491036	NA	0	12.7303	0	3.24119	0	0
LOC103911332	1.33096	1.97265	3.60825	0.546706	0.584581	NA	0	6.36516	0	1.6206	0	0
nadl1.2	1.33096	1.97265	3.60825	0.546706	0.584581	NA	0	6.36516	0	1.6206	0	0
clstn3	2.509	1.97061	1.96715	1.00176	0.31646	NA	7.2872	3.18258	1.45575	0.810299	1.73879	0.579382
mycbpap	19.0803	1.96925	1.39734	1.40929	0.15875	0.603045	0	82.7471	8.7345	2.4309	2.60819	17.9608
myo15ab	0.67533	1.96868	4.021	0.489599	0.624417	NA	0	3.18258	0	0	0.869397	0
LOC108190005	0.626994	1.96868	4.021	0.489599	0.624417	NA	0	3.18258	0	0	0	0.579382
pih1d3	0.626994	1.96868	4.021	0.489599	0.624417	NA	0	3.18258	0	0	0	0.579382
ahrrb	0.626994	1.96868	4.021	0.489599	0.624417	NA	0	3.18258	0	0	0	0.579382
si:ch73-157i16.3	0.626994	1.96868	4.021	0.489599	0.624417	NA	0	3.18258	0	0	0	0.579382
LOC100538208	0.67533	1.96868	4.021	0.489599	0.624417	NA	0	3.18258	0	0	0.869397	0
si:dkey-16p21.7	0.66548	1.96868	4.021	0.489599	0.624417	NA	0	3.18258	0	0.810299	0	0
trnae-uuc	0.626994	1.96868	4.021	0.489599	0.624417	NA	0	3.18258	0	0	0	0.579382
slc8a2a	0.626994	1.96868	4.021	0.489599	0.624417	NA	0	3.18258	0	0	0	0.579382
si:ch211-57h10.1	0.66548	1.96868	4.021	0.489599	0.624417	NA	0	3.18258	0	0.810299	0	0
LOC110438775	0.626994	1.96868	4.021	0.489599	0.624417	NA	0	3.18258	0	0	0	0.579382
uckl1a	0.626994	1.96868	4.021	0.489599	0.624417	NA	0	3.18258	0	0	0	0.579382
LOC110440051	0.67533	1.96868	4.021	0.489599	0.624417	NA	0	3.18258	0	0	0.869397	0
LOC103911773	0.626994	1.96868	4.021	0.489599	0.624417	NA	0	3.18258	0	0	0	0.579382
fam19a1	0.67533	1.96868	4.021	0.489599	0.624417	NA	0	3.18258	0	0	0.869397	0
kctd2	0.66548	1.96868	4.021	0.489599	0.624417	NA	0	3.18258	0	0.810299	0	0
mmp21	0.626994	1.96868	4.021	0.489599	0.624417	NA	0	3.18258	0	0	0	0.579382
rn7sk	0.66548	1.96868	4.021	0.489599	0.624417	NA	0	3.18258	0	0.810299	0	0
LOC110438029	0.67533	1.96868	4.021	0.489599	0.624417	NA	0	3.18258	0	0	0.869397	0
insm2	0.66548	1.96868	4.021	0.489599	0.624417	NA	0	3.18258	0	0.810299	0	0
stx1b	0.626994	1.96868	4.021	0.489599	0.624417	NA	0	3.18258	0	0	0	0.579382
tmcc2	0.66548	1.96868	4.021	0.489599	0.624417	NA	0	3.18258	0	0.810299	0	0
si:dkey-21e2.14	0.626994	1.96868	4.021	0.489599	0.624417	NA	0	3.18258	0	0	0	0.579382
epx	0.67533	1.96868	4.021	0.489599	0.624417	NA	0	3.18258	0	0	0.869397	0
LOC100149700	0.66548	1.96868	4.021	0.489599	0.624417	NA	0	3.18258	0	0.810299	0	0
gpib	38.021	1.96832	1.05398	1.86751	0.0618308	0.4493	18.7385	152.764	10.1903	34.8428	6.95518	4.63506
syce2	42.4078	1.96822	1.24701	1.57836	NA	NA	4.16411	197.32	1.45575	4.86179	13.041	33.6042
anapc11	95.3319	1.9672	0.729539	2.6965	0.00700728	0.194353	43.7232	103.434	308.619	23.4987	41.7311	50.9856
nfat5b	1.96898	1.96704	2.50439	0.785435	0.432198	NA	2.08206	1.59129	5.823	0	0	2.31753
olfm1b	648.118	1.96683	0.618732	3.17881	0.00147881	0.110571	1404.35	1244.39	448.371	170.163	138.234	483.205
LOC108179091	16.8506	1.96568	1.01577	1.93516	0.0529702	0.424137	41.6411	14.3216	24.7478	2.4309	3.47759	14.4846
si:ch211-262h13.5	645.529	1.96079	0.766169	2.55922	0.0104908	0.231715	1211.76	1551.51	318.809	228.504	41.7311	520.865
commd7	187.456	1.9598	1.64732	1.18969	0.23417	0.68035	366.442	14.3216	513.88	210.678	11.3022	8.11135
caspbl	49.4244	1.95737	2.73865	0.71472	NA	NA	0	0	235.832	13.7751	26.0819	20.8578
zgc:91968	5.32462	1.95677	1.74553	1.12102	0.262278	NA	6.24617	19.0955	0	0.810299	5.21638	0.579382
mlf1	134.832	1.95611	0.635523	3.07795	0.00208431	0.130364	104.103	345.31	193.615	56.7209	82.5927	26.6516
LOC103909958	2.71952	1.95451	2.26674	0.862257	0.388546	NA	4.16411	0	8.7345	0.810299	2.60819	0
LOC108181677	1.32098	1.95424	3.26019	0.599427	0.548888	NA	6.24617	0	0	0.810299	0.869397	0
sepp1b	627.375	1.95339	0.54943	3.5553	0.000377541	0.0657059	1394.98	1212.56	384.318	231.745	220.827	319.819
spata4	11.3348	1.95298	3.747	0.521212	0.602219	0.88609	0	54.1039	0	0	0	13.9052
LOC110438441	4.24119	1.95109	1.83751	1.06182	0.288319	NA	1.04103	3.18258	16.0133	4.05149	0	1.15876
si:ch73-15n24.1	71.5432	1.95006	0.914052	2.13343	0.0328897	0.351338	220.698	114.573	5.823	22.6884	17.3879	48.0887
si:ch211-106n13.3	0.988773	1.9456	3.96518	0.490673	0.623658	NA	0	4.77387	0	0	0	1.15876
pimr117	0.988773	1.9456	3.96518	0.490673	0.623658	NA	0	4.77387	0	0	0	1.15876
LOC110439514	1.91253	1.94545	2.78322	0.698994	0.484556	NA	6.24617	0	2.9115	0	0	2.31753
LOC101882074	2.26599	1.9451	2.3886	0.814329	0.415457	NA	2.08206	0	8.7345	1.6206	0	1.15876
serping1	1117.19	1.94149	0.766625	2.53252	0.0113245	0.237586	3329.21	1516.5	473.119	365.445	98.2419	920.638
vtg2	7569.24	1.94087	2.42663	0.79982	0.423815	0.809164	1.04103	35821.5	208.172	5912.75	3078.54	393.401
adra2da	1.6641	1.93569	3.00149	0.64491	0.518986	NA	0	7.95645	0	0	0.869397	1.15876
cass4	1.83085	1.93274	2.35333	0.821276	0.411489	NA	4.16411	1.59129	2.9115	0	1.73879	0.579382
zgc:136930	2.63029	1.93246	2.35355	0.821083	0.411599	NA	0	11.139	1.45575	0	0.869397	2.31753
LOC100332004	1.3083	1.93213	2.69915	0.715828	0.474097	NA	3.12309	1.59129	1.45575	0.810299	0.869397	0
LOC101887108	6.82478	1.93069	1.38337	1.39564	0.162823	0.606884	14.5744	3.18258	14.5575	0.810299	6.08578	1.73815
tmie	1.34081	1.92981	3.26514	0.591032	0.554499	NA	0	6.36516	0	0.810299	0.869397	0
ppp2r5b	1.34081	1.92981	3.26514	0.591032	0.554499	NA	0	6.36516	0	0.810299	0.869397	0
si:dkey-40m6.8	1.34081	1.92981	3.26514	0.591032	0.554499	NA	0	6.36516	0	0.810299	0.869397	0
st6galnac6	2.72937	1.9265	2.4908	0.773446	0.439258	NA	4.16411	0	8.7345	0	3.47759	0
fabp10a	73027.3	1.92648	0.66557	2.89448	0.00379792	0.166292	148027	155350	43526.9	45311.1	7593.31	38355.7
ccdc113	12.2801	1.92618	1.64015	1.17439	0.240239	0.685593	4.16411	54.1039	0	3.24119	12.1716	0
igfals	151.205	1.92562	0.74508	2.58444	0.00975367	0.2259	398.714	251.424	68.4203	38.8943	25.2125	124.567
LOC110438785	1.09914	1.92373	3.4707	0.554276	0.57939	NA	5.20514	0	0	0.810299	0	0.579382
si:ch211-241d24.1	5.91409	1.92224	1.53847	1.24945	0.211501	0.658777	7.2872	4.77387	16.0133	5.67209	0	1.73815
si:dkey-31g6.6	2.83354	1.92025	2.42793	0.790899	0.429003	NA	6.24617	0	7.27875	0	0	3.47629
gata4	3.29835	1.91875	2.32609	0.824884	0.409437	NA	9.36926	6.36516	0	0	0	4.05568
atp2a1	96.8122	1.91859	2.63795	0.727303	NA	NA	0	453.518	5.823	6.48239	113.891	1.15876
slc22a2	559.025	1.91816	0.687153	2.79146	0.00524709	0.181633	953.582	1406.7	292.606	217.16	72.16	411.941
hcn3	3.01026	1.91614	2.17454	0.881169	0.378226	NA	4.16411	0	10.1903	0.810299	0	2.89691
xrcc3	22.8629	1.91342	1.28608	1.48779	0.136807	0.578638	87.4464	4.77387	16.0133	24.309	0	4.63506
LOC110439959	0.604404	1.91302	4.02541	0.475236	0.634619	NA	0	1.59129	1.45575	0	0	0.579382
si:dkey-222h21.4	0.604404	1.91302	4.02541	0.475236	0.634619	NA	0	1.59129	1.45575	0	0	0.579382
LOC100330916	0.604404	1.91302	4.02541	0.475236	0.634619	NA	0	1.59129	1.45575	0	0	0.579382
fam131a	0.604404	1.91302	4.02541	0.475236	0.634619	NA	0	1.59129	1.45575	0	0	0.579382
LOC100535857	0.604404	1.91302	4.02541	0.475236	0.634619	NA	0	1.59129	1.45575	0	0	0.579382
map1aa	0.65274	1.91302	4.02541	0.475236	0.634619	NA	0	1.59129	1.45575	0	0.869397	0
LOC101885583	0.604404	1.91302	4.02541	0.475236	0.634619	NA	0	1.59129	1.45575	0	0	0.579382
si:dkey-222h21.6	10.233	1.91267	1.36544	1.40077	0.161284	0.605663	4.16411	9.54774	34.938	0	5.21638	7.53197
gpx1a	1795.56	1.91197	1.65587	1.15466	NA	NA	7795.22	494.891	221.274	216.35	1937.89	107.765
LOC100537963	2.52779	1.91169	2.32416	0.82253	0.410776	NA	7.2872	3.18258	1.45575	3.24119	0	0
zgc:153913	298.343	1.91045	0.68259	2.79883	0.00512889	0.180203	623.576	584.004	206.717	147.474	29.5595	198.728
dnah5	8.59058	1.90874	1.76845	1.07933	0.280442	0.723419	1.04103	39.7823	0	0	4.34699	6.3732
si:ch211-122l24.6	8.94314	1.90802	1.27633	1.49493	0.134932	0.576579	6.24617	30.2345	5.823	3.24119	6.95518	1.15876
mfap4	185.704	1.9045	0.569955	3.3415	0.000833282	0.0883287	479.914	195.729	203.805	66.4445	56.5108	111.821
LOC561283	2.00616	1.90085	2.76507	0.687452	0.491798	NA	6.24617	3.18258	0	0	2.60819	0
LOC103910726	1.33083	1.90053	3.58888	0.529561	0.596416	NA	6.24617	0	0	0	1.73879	0
nt5c1ab	1.78438	1.89985	2.41876	0.785467	0.43218	NA	2.08206	6.36516	0	0.810299	0.869397	0.579382
hbl4	42.3574	1.89906	0.653551	2.90576	0.00366359	0.164241	91.6105	63.6516	45.1283	17.8266	15.6491	20.2784
LOC563082	8.24831	1.8979	1.23993	1.53066	0.125854	0.561375	11.4513	15.9129	11.646	7.29269	0.869397	2.31753
tnxb	2.45971	1.89783	2.17581	0.872241	0.383077	NA	2.08206	9.54774	0	0.810299	1.73879	0.579382
crp4	107.657	1.89592	0.884278	2.14403	0.0320306	0.35044	373.729	33.4171	101.903	73.7372	6.95518	56.2001
chrna2a	3.89963	1.89514	2.02332	0.936651	0.348938	NA	0	11.139	7.27875	3.24119	1.73879	0
LOC100007488	234.293	1.89331	0.643948	2.94016	0.00328044	0.159247	374.77	609.464	123.739	52.6694	95.6337	149.481
LOC100535167	8128.93	1.89259	0.841298	2.2496	0.0244743	0.31496	27685.1	8043.97	2696.05	682.271	1741.4	7924.79
LOC100004523	1.35066	1.88556	3.5909	0.525094	0.599518	NA	0	6.36516	0	0	1.73879	0
LOC100003704	1.35066	1.88556	3.5909	0.525094	0.599518	NA	0	6.36516	0	0	1.73879	0
si:rp71-68n21.9	241.588	1.88428	0.938477	2.0078	0.0446644	0.395282	39.5591	124.121	976.808	25.9296	214.741	68.3671
sult2st2	4852.49	1.88412	0.489214	3.85132	0.000117482	0.0350482	6612.61	4294.89	12001.2	2311.78	1963.97	1930.5
aox5	1.76314	1.88406	2.46249	0.765101	0.444211	NA	1.04103	0	7.27875	0.810299	0.869397	0.579382
si:dkey-88p24.11	7.28939	1.88373	1.2999	1.44914	0.147298	0.590599	6.24617	7.95645	20.3805	1.6206	1.73879	5.79382
LOC103909443	16.5077	1.8832	1.29469	1.45456	0.145791	0.58917	29.1488	41.3736	7.27875	18.6369	2.60819	0
mlip	2.70132	1.88292	2.85643	0.659186	0.509776	NA	0	12.7303	0	0	3.47759	0
si:dkeyp-11e3.1	2.70132	1.88292	2.85643	0.659186	0.509776	NA	0	12.7303	0	0	3.47759	0
LOC108180292	2.70132	1.88292	2.85643	0.659186	0.509776	NA	0	12.7303	0	0	3.47759	0
zmp:0000001006	22.5499	1.88245	1.437	1.30998	0.190201	0.637075	3.12309	1.59129	101.903	0	7.82457	20.8578
LOC100006699	9.32157	1.88188	1.84736	1.01868	0.308353	0.740041	1.04103	42.9649	0	11.3442	0	0.579382
pias1a	2.19545	1.88084	2.07242	0.907557	0.364112	NA	7.2872	1.59129	1.45575	0.810299	0.869397	1.15876
ralgps2	10.6533	1.87896	1.2595	1.49183	0.135743	0.577462	5.20514	36.5997	8.7345	3.24119	0.869397	9.27012
itgb1b.2	116.636	1.87713	0.703124	2.6697	0.00759182	0.202075	251.929	237.102	61.1415	73.7372	17.3879	58.5176
slc16a1b	14.3171	1.87611	1.04556	1.79436	0.0727557	0.47504	8.32823	47.7387	11.646	4.86179	5.21638	8.11135
si:ch211-127b11.1	5.41207	1.8734	1.6458	1.13829	0.254999	NA	11.4513	12.7303	1.45575	1.6206	0	5.21444
si:dkey-82i20.1	6.54984	1.87199	1.80801	1.03538	0.300489	0.735586	3.12309	0	27.6593	2.4309	6.08578	0
si:dkey-76p14.2	4.36521	1.8707	2.27208	0.823341	0.410314	NA	0	20.6868	0	0	0.869397	4.63506
crp3	8634.73	1.87034	0.66075	2.83063	0.00464561	0.176418	22322.8	10518.4	7840.67	4089.58	862.442	6174.48
LOC100331704	14.723	1.86998	1.25793	1.48656	0.137132	0.578638	8.32823	52.5126	8.7345	8.91329	0	9.8495
adprhl1	2.34824	1.86713	2.16785	0.861278	0.389085	NA	6.24617	4.77387	0	1.6206	0.869397	0.579382
si:dkey-94f20.4	1.842	1.86602	3.19614	0.583835	0.559331	NA	0	0	8.7345	0	0	2.31753
LOC795897	532.271	1.86568	0.75915	2.45759	0.0139873	0.255004	1992.53	351.675	161.588	278.743	133.887	275.207
smim14	81.9646	1.86262	0.848522	2.19513	0.0281543	0.332674	139.498	222.781	23.292	9.72358	70.4212	26.0722
plac8l1	507.644	1.86029	0.627553	2.96435	0.00303322	0.153886	430.986	316.667	1640.63	248.762	174.749	234.07
phkg1a	2.85811	1.85967	1.8045	1.03057	0.30274	NA	4.16411	6.36516	2.9115	0.810299	1.73879	1.15876
cfap61	37.7141	1.8562	0.837694	2.21585	0.026702	0.328662	21.8616	120.938	34.938	9.72358	12.1716	26.6516
LOC101887098	0.6203	1.85575	4.03013	0.460469	0.645179	NA	0	0	2.9115	0.810299	0	0
LOC570185	0.6203	1.85575	4.03013	0.460469	0.645179	NA	0	0	2.9115	0.810299	0	0
LOC101884769	0.63015	1.85575	4.03013	0.460469	0.645179	NA	0	0	2.9115	0	0.869397	0
LOC108190653	0.63015	1.85575	4.03013	0.460469	0.645179	NA	0	0	2.9115	0	0.869397	0
si:ch211-214k5.3	0.63015	1.85575	4.03013	0.460469	0.645179	NA	0	0	2.9115	0	0.869397	0
LOC108181457	0.63015	1.85575	4.03013	0.460469	0.645179	NA	0	0	2.9115	0	0.869397	0
LOC100334312	0.63015	1.85575	4.03013	0.460469	0.645179	NA	0	0	2.9115	0	0.869397	0
LOC103911992	3.27509	1.85476	2.24017	0.827953	0.407697	NA	1.04103	14.3216	0	0.810299	3.47759	0
slc13a4	2.33563	1.85405	2.44678	0.75775	0.448601	NA	0	9.54774	1.45575	2.4309	0	0.579382
gyg2	4.78388	1.85349	1.47372	1.25769	0.208503	NA	4.16411	9.54774	8.7345	1.6206	3.47759	1.15876
wdr63	7.01128	1.85321	1.85939	0.996678	0.318921	0.747259	0	30.2345	2.9115	0.810299	0	8.11135
cacna1g	6.41266	1.85196	1.36884	1.35294	0.176074	0.621681	4.16411	14.3216	11.646	0.810299	5.21638	2.31753
zgc:174945	13.7133	1.85117	1.1198	1.65312	0.098307	0.522182	5.20514	11.139	48.0398	8.91329	6.08578	2.89691
serpina1l	10835.9	1.85096	0.676224	2.7372	0.00619642	0.188166	22239.5	21743.4	6922.09	2259.92	1913.54	9936.98
LOC110440053	4.76906	1.84688	1.70318	1.08437	0.278201	NA	6.24617	3.18258	13.1018	0	0.869397	5.21444
si:ch73-190f9.4	3.72767	1.84672	2.61039	0.707449	0.479287	NA	0	17.5042	0	4.86179	0	0
zgc:77058	1.85948	1.84479	2.34451	0.786858	0.431365	NA	4.16411	1.59129	2.9115	1.6206	0.869397	0
ggt1l2.2	9.28007	1.84464	1.46636	1.25797	0.208404	0.654152	14.5744	0	29.115	2.4309	0.869397	8.69073
si:ch211-254p10.2	3.75652	1.84159	1.61979	1.13693	0.255569	NA	4.16411	4.77387	8.7345	0.810299	1.73879	2.31753
LOC101887149	7.24069	1.84057	1.80605	1.01912	0.308147	0.740041	1.04103	9.54774	23.292	0	9.56337	0
fgfbp1b	1.06387	1.83966	3.15227	0.583599	0.55949	NA	2.08206	0	2.9115	0.810299	0	0.579382
f7	452.796	1.83889	0.609095	3.01905	0.00253567	0.144857	937.967	879.984	305.708	194.472	85.2009	313.446
LOC101882470	1.20674	1.83485	3.33116	0.550814	0.581761	NA	4.16411	0	1.45575	1.6206	0	0
LOC110438488	2.02588	1.83143	2.80654	0.652558	0.514041	NA	0	9.54774	0	0	0.869397	1.73815
LOC100216314	112.42	1.83031	0.85443	2.14214	0.0321822	0.35044	277.955	205.277	43.6725	13.7751	17.3879	116.456
anxa5a	3.56349	1.82882	1.92764	0.948732	0.342757	NA	0	7.95645	8.7345	3.24119	0.869397	0.579382
LOC101884979	0.921002	1.82787	3.9716	0.460236	0.645347	NA	0	0	4.36725	0	0	1.15876
LOC110438784	0.921002	1.82787	3.9716	0.460236	0.645347	NA	0	0	4.36725	0	0	1.15876
si:dkey-90m5.4	554.878	1.826	0.642166	2.84349	0.00446221	0.17485	1188.85	879.984	528.437	248.762	62.5966	420.631
c9	3683.39	1.82509	0.638167	2.85989	0.00423788	0.172856	10048	5022.11	2166.16	1004.77	924.169	2935.15
LOC101884142	5.54923	1.82497	1.56924	1.16296	0.244845	NA	10.4103	12.7303	2.9115	0	2.60819	4.63506
cdkn2d	68.2499	1.8246	0.82784	2.20405	0.0275206	0.331216	22.9026	238.694	58.23	21.8781	19.1267	48.6681
krt18	416.209	1.82409	0.875239	2.0841	NA	NA	1665.65	173.451	107.726	359.773	123.454	67.2083
zgc:103559	247.73	1.82162	0.805205	2.26231	0.0236781	0.313848	299.816	751.089	107.726	238.228	25.2125	64.3114
si:ch211-113g11.6	4.48029	1.82061	1.73522	1.04921	0.294081	NA	4.16411	7.95645	8.7345	0.810299	5.21638	0
slitrk3b	2.69119	1.81342	2.49546	0.726688	0.467417	NA	3.12309	9.54774	0	0	0	3.47629
zmp:0000001020	202.277	1.81273	0.545908	3.32058	0.000898298	0.0903765	227.985	197.32	519.703	86.702	74.7681	107.186
rfx1a	25.8198	1.81213	0.977314	1.85419	0.0637113	0.45447	11.4513	85.9297	23.292	3.24119	19.9961	11.0083
si:ch211-276f18.2	12.9873	1.81131	1.13654	1.59371	0.111001	0.539844	21.8616	25.4607	13.1018	2.4309	13.9104	1.15876
trpm3	1.35055	1.81055	3.56754	0.507506	0.6118	NA	0	6.36516	0	0	0	1.73815
mespaa	1.35055	1.81055	3.56754	0.507506	0.6118	NA	0	6.36516	0	0	0	1.73815
b3gnt9	1.34064	1.80826	3.16356	0.57159	0.567599	NA	3.12309	3.18258	0	0	0	1.73815
fgf19	1.96087	1.80576	2.50303	0.721427	0.470647	NA	6.24617	0	2.9115	0	0.869397	1.73815
agt	684.176	1.80181	0.641792	2.80747	0.00499324	0.178693	1323.15	1277.81	589.579	340.325	76.5069	497.689
c3b.2	165.266	1.79983	0.631106	2.85187	0.00434629	0.173513	280.037	408.962	81.522	87.5123	49.5556	84.0104
zgc:163080	385.25	1.79959	1.84446	0.975673	NA	NA	918.187	31.8258	845.791	11.3442	6.08578	498.269
wnt6a	1.70259	1.79886	2.73632	0.657402	0.510923	NA	0	7.95645	0	0.810299	0.869397	0.579382
ppp4r4	12.956	1.79867	1.63676	1.09892	0.271804	0.718239	0	60.469	0	1.6206	8.69397	6.95259
prr16	0.887146	1.79779	3.97332	0.452465	0.650934	NA	4.16411	0	0	0	0	1.15876
LOC108191478	2.34806	1.79712	2.40339	0.747745	0.454614	NA	9.36926	1.59129	0	0.810299	0	2.31753
amigo1	1.69261	1.79571	2.68308	0.669273	0.503322	NA	6.24617	1.59129	0	0	1.73879	0.579382
uroc1	47.4921	1.79401	1.00283	1.78895	0.0736229	0.475854	138.457	66.8342	16.0133	25.1193	0.869397	37.6598
tmem173	22.3985	1.79237	1.19082	1.50516	0.132284	0.573149	5.20514	1.59129	97.5353	12.9648	7.82457	9.27012
c3a.1	2528.71	1.78875	0.645989	2.76901	0.00562265	0.187657	7504.77	3139.62	1122.38	904.293	739.857	1761.32
p2ry8	14.5937	1.78875	0.946651	1.88955	0.0588178	0.4413	14.5744	30.2345	23.292	7.29269	3.47759	8.69073
LOC110438369	4.42109	1.78805	1.78358	1.00251	0.316097	NA	2.08206	11.139	7.27875	0.810299	5.21638	0
atp1b3a	5.33932	1.78672	1.85039	0.965591	0.334249	NA	7.2872	17.5042	0	0	6.08578	1.15876
inhbab	3.76706	1.78574	2.34018	0.76308	0.445415	NA	0	17.5042	0	1.6206	3.47759	0
med28	68.3277	1.78395	0.632179	2.82191	0.00477386	0.176418	74.954	103.434	139.752	16.206	28.6901	46.93
efhb	19.5004	1.78291	3.72628	0.47847	0.632316	0.897714	0	90.7036	0	4.86179	0	21.4371
znf569l	6.79755	1.78277	1.4706	1.21228	0.225406	0.673975	3.12309	27.0519	1.45575	1.6206	5.21638	2.31753
fetub	28532.7	1.78226	0.714243	2.49532	0.0125845	0.244018	36474.5	75069.1	21092.4	7483.92	3235.03	27841.1
laynb	12.1836	1.78099	1.08274	1.6449	0.0999911	0.525224	20.8206	25.4607	10.1903	2.4309	11.3022	2.89691
nms	7.6873	1.77907	1.52915	1.16343	0.244654	0.690791	10.4103	25.4607	0	2.4309	0.869397	6.95259
soat2	248.031	1.7783	0.732203	2.4287	0.015153	0.262335	426.822	576.047	149.942	93.1843	24.3431	217.848
LOC108183844	2.42051	1.77815	2.11487	0.840783	0.400469	NA	5.20514	1.59129	4.36725	1.6206	1.73879	0
LOC103910383	11.4782	1.77637	1.08329	1.63979	0.101049	0.526337	10.4103	25.4607	17.469	1.6206	8.69397	5.21444
plk1	29.1368	1.77572	0.969413	1.83175	0.0669891	0.464334	11.4513	92.2949	32.0265	4.86179	6.95518	27.231
mxc	89.8689	1.77524	0.938375	1.89182	0.0585147	0.4413	54.1335	9.54774	353.747	18.6369	48.6862	54.4619
ier5l	0.897062	1.7738	3.72664	0.475979	0.634089	NA	1.04103	3.18258	0	0	0	1.15876
pimr48	0.897062	1.7738	3.72664	0.475979	0.634089	NA	1.04103	3.18258	0	0	0	1.15876
LOC100334934	17.5998	1.77366	1.03682	1.71067	0.0871424	0.504193	43.7232	17.5042	20.3805	0.810299	13.9104	9.27012
me1	256.821	1.77298	0.714957	2.47985	0.0131439	0.247925	568.401	421.692	202.349	132.079	19.9961	196.411
proca	138.776	1.77252	0.705336	2.51302	0.0119702	0.242275	293.57	257.789	93.168	58.3415	17.3879	112.4
pimr65	20.9625	1.77238	0.830711	2.13357	0.0328776	0.351338	16.6565	41.3736	39.3053	11.3442	9.56337	7.53197
LOC100535654	10.274	1.77217	3.74794	0.472839	0.636328	0.898603	0	47.7387	0	0	0	13.9052
jade1	8.10585	1.77111	1.19149	1.48647	0.137154	0.578638	20.8206	7.95645	8.7345	2.4309	5.21638	3.47629
LOC566640	16.3291	1.76966	1.15239	1.53564	0.124626	0.55901	7.2872	50.9213	17.469	12.1545	9.56337	0.579382
LOC110438032	2.19252	1.76907	2.37322	0.745432	0.456011	NA	4.16411	3.18258	2.9115	0	0	2.89691
zgc:163061	9.4342	1.76603	1.60792	1.09833	0.27206	0.718372	0	1.59129	42.2168	7.29269	0.869397	4.63506
LOC108183642	1.2603	1.76588	3.67548	0.480449	0.630908	NA	0	0	5.823	0	1.73879	0
LOC101882452	1.2603	1.76588	3.67548	0.480449	0.630908	NA	0	0	5.823	0	1.73879	0
vwa3a	1.25895	1.76569	3.30095	0.534904	0.592716	NA	1.04103	4.77387	0	0	1.73879	0
hmgcra	535.13	1.76535	0.544968	3.23936	0.00119799	0.100972	1150.34	596.734	733.698	392.185	125.193	212.633
LOC103910973	12.2753	1.76493	0.996077	1.77188	0.0764138	0.48107	16.6565	11.139	29.115	4.86179	6.08578	5.79382
LOC100331689	1.01734	1.76479	3.21893	0.548253	0.583518	NA	3.12309	1.59129	0	0.810299	0	0.579382
f2	2637.4	1.76395	0.606996	2.90604	0.0036604	0.164241	4684.63	5981.66	1559.11	1067.16	569.455	1962.37
rapgefl1	4.67293	1.76384	1.7292	1.02003	0.307716	NA	7.2872	14.3216	0	3.24119	2.60819	0.579382
tnc	1.89045	1.7634	3.18922	0.552924	0.580315	NA	0	0	8.7345	0	2.60819	0
zgc:77739	462.437	1.76233	0.769746	2.2895	0.0220506	0.304581	760.992	55.6952	1326.19	245.52	176.488	209.736
LOC100150707	2.5206	1.76146	2.91128	0.605046	0.545148	NA	0	0	11.646	0	3.47759	0
c8g	1306.32	1.7614	0.535056	3.292	0.000994779	0.0940657	2896.14	1922.28	1234.48	625.551	304.289	855.168
ahr1a	7.55728	1.76095	1.33786	1.31625	0.188091	0.633585	22.9026	6.36516	5.823	2.4309	0.869397	6.95259
nr2c1	16.2563	1.76046	0.922844	1.90765	0.0564365	0.43437	12.4923	36.5997	26.2035	8.91329	8.69397	4.63506
si:ch211-141o9.10	47.1578	1.75948	0.740133	2.37725	0.0174424	0.280283	54.1335	136.851	27.6593	16.206	22.6043	25.4928
gcgrb	3.1435	1.75887	2.44049	0.720704	0.471092	NA	14.5744	0	0	0.810299	0	3.47629
LOC110438659	7.76959	1.75831	1.3635	1.28955	0.197206	0.643061	1.04103	17.5042	17.469	1.6206	6.08578	2.89691
ccdc135	5.10477	1.7556	1.80265	0.973899	0.330107	NA	0	22.2781	1.45575	0.810299	2.60819	3.47629
zbtb20	2.25505	1.75544	2.20083	0.797626	0.425087	NA	3.12309	0	7.27875	0.810299	1.73879	0.579382
ctdspl3	222.602	1.75472	0.864844	2.02895	0.0424635	0.386475	259.216	445.561	326.088	68.0651	4.34699	232.332
zgc:194990	3.43381	1.75452	2.21803	0.791025	0.428929	NA	0	15.9129	0	3.24119	0.869397	0.579382
zgc:91999	3.78676	1.7544	2.60481	0.673524	0.500614	NA	0	17.5042	0	0	5.21638	0
LOC101886030	3.97777	1.75406	1.83471	0.956044	0.33905	NA	13.5334	4.77387	0	3.24119	1.73879	0.579382
pomca	13.7927	1.75174	1.08753	1.61075	0.107235	0.53306	39.5591	7.95645	16.0133	10.5339	6.95518	1.73815
LOC103910432	2.82882	1.75143	1.84945	0.946998	0.34364	NA	4.16411	1.59129	7.27875	1.6206	1.73879	0.579382
dlec1	14.7691	1.75115	1.26477	1.38456	0.166188	0.609207	2.08206	62.0603	4.36725	2.4309	7.82457	9.8495
si:dkey-19b23.7	15.1131	1.75089	1.1221	1.56037	0.118673	0.550971	11.4513	55.6952	2.9115	7.29269	5.21638	8.11135
si:dkey-93h22.4	1.22644	1.75055	3.31336	0.528331	0.59727	NA	4.16411	0	1.45575	0	1.73879	0
LOC103910167	13.2433	1.75054	0.949284	1.84406	0.0651744	0.458387	17.6975	15.9129	27.6593	4.86179	6.95518	6.3732
LOC108183843	30.7299	1.7496	0.742532	2.35626	0.01846	0.283686	30.1898	52.5126	59.6858	16.206	7.82457	17.9608
c3a.6	372.307	1.74717	0.895986	1.95	0.0511764	0.418349	1367.91	63.6516	289.694	118.304	39.1229	355.161
si:ch211-114l13.9	681.001	1.7465	0.72581	2.40628	0.0161161	0.269554	736.007	222.781	2189.45	160.439	242.562	534.77
notum1a	1.68985	1.7464	2.70729	0.645072	0.518881	NA	0	6.36516	1.45575	0	1.73879	0.579382
masp2	241.498	1.74557	0.611022	2.8568	0.00427937	0.172856	551.745	358.04	206.717	97.2358	48.6862	186.561
scg3	39.3262	1.74408	0.69549	2.50769	0.0121522	0.242275	42.6822	97.0687	42.2168	14.5854	17.3879	22.0165
LOC100002141	1.02726	1.74391	3.57526	0.487772	0.625711	NA	0	4.77387	0	0.810299	0	0.579382
cd63	3649.03	1.74181	0.810961	2.14784	0.0317265	0.350103	1667.73	1260.3	13927.2	1391.28	619.88	3027.85
fam183a	6.88824	1.74129	1.8725	0.929928	0.352408	0.769684	0	31.8258	0	0.810299	6.95518	1.73815
LOC108183501	178.854	1.74102	0.675213	2.57847	0.00992378	0.228085	124.923	116.164	585.212	72.1166	68.6824	106.027
ca16b	7.19373	1.7372	1.54025	1.12786	0.259378	0.703986	1.04103	1.59129	30.5708	6.48239	1.73879	1.73815
si:ch211-63p21.3	1.60103	1.73322	2.7477	0.630788	0.528179	NA	1.04103	6.36516	0	1.6206	0	0.579382
pcsk1	1.60103	1.73322	2.7477	0.630788	0.528179	NA	1.04103	6.36516	0	1.6206	0	0.579382
si:dkey-182g1.4	2.33391	1.73144	2.38034	0.727393	0.466985	NA	2.08206	0	8.7345	0	0.869397	2.31753
rpl10	36600.8	1.73107	0.476704	3.63133	0.000281968	0.0576717	37353.1	43416.8	87997.2	19686.2	16043.9	15107.4
oxct1b	602.323	1.73098	0.660703	2.6199	0.00879551	0.2159	1469.93	926.131	381.407	350.049	79.1151	407.306
LOC101885587	50.8132	1.72903	0.822137	2.10309	0.0354581	0.360074	11.4513	138.442	84.4335	25.9296	27.8207	16.8021
LOC101882181	1.6925	1.72821	2.93734	0.588358	0.556292	NA	6.24617	1.59129	0	0	0	2.31753
lhfpl3	2.05445	1.72741	2.26179	0.763733	0.445026	NA	3.12309	6.36516	0	0.810299	0.869397	1.15876
wu:fj16a03	9571.16	1.72739	0.506146	3.41283	0.000642927	0.0811473	15043.9	21355.1	7708.2	4412.89	3122.87	5783.97
lta4h	3169.52	1.72568	0.507429	3.40082	0.000671832	0.0828828	3212.61	3260.55	8128.91	1241.38	1795.3	1378.35
serpinf2a	820.095	1.72539	0.551065	3.13101	0.00174205	0.120031	1534.48	1615.16	628.884	287.656	249.517	604.875
habp2	429.923	1.725	0.566587	3.04454	0.00233036	0.138887	863.012	767.002	350.836	193.661	99.1113	305.914
LOC110439987	1.13762	1.72449	3.7974	0.454123	0.64974	NA	5.20514	0	0	1.6206	0	0
LOC108183637	0.874472	1.72371	3.40877	0.505668	0.61309	NA	1.04103	1.59129	1.45575	0	0	1.15876
dydc2	11.2574	1.7226	1.50221	1.14671	0.251501	0.696187	1.04103	50.9213	0	4.86179	4.34699	6.3732
kcnj3b	1.60096	1.72191	2.48652	0.692501	0.488623	NA	4.16411	3.18258	0	0.810299	0.869397	0.579382
LOC108190061	0.583619	1.72184	4.04188	0.426	0.670108	NA	1.04103	1.59129	0	0	0.869397	0
LOC561147	0.583619	1.72184	4.04188	0.426	0.670108	NA	1.04103	1.59129	0	0	0.869397	0
si:ch211-194b1.1	0.583619	1.72184	4.04188	0.426	0.670108	NA	1.04103	1.59129	0	0	0.869397	0
LOC110439307	0.535284	1.72184	4.04188	0.426	0.670108	NA	1.04103	1.59129	0	0	0	0.579382
pimr173	0.57377	1.72184	4.04188	0.426	0.670108	NA	1.04103	1.59129	0	0.810299	0	0
LOC110439360	0.583619	1.72184	4.04188	0.426	0.670108	NA	1.04103	1.59129	0	0	0.869397	0
LOC103910620	0.583619	1.72184	4.04188	0.426	0.670108	NA	1.04103	1.59129	0	0	0.869397	0
pimr190	0.57377	1.72184	4.04188	0.426	0.670108	NA	1.04103	1.59129	0	0.810299	0	0
si:dkeyp-104f11.6	0.57377	1.72184	4.04188	0.426	0.670108	NA	1.04103	1.59129	0	0.810299	0	0
neu3.4	0.535284	1.72184	4.04188	0.426	0.670108	NA	1.04103	1.59129	0	0	0	0.579382
LOC100329490	0.583619	1.72184	4.04188	0.426	0.670108	NA	1.04103	1.59129	0	0	0.869397	0
LOC103909705	0.583619	1.72184	4.04188	0.426	0.670108	NA	1.04103	1.59129	0	0	0.869397	0
si:dkey-4m13.3	0.57377	1.72184	4.04188	0.426	0.670108	NA	1.04103	1.59129	0	0.810299	0	0
LOC110439036	0.57377	1.72184	4.04188	0.426	0.670108	NA	1.04103	1.59129	0	0.810299	0	0
zgc:194627	152.785	1.72105	0.615684	2.79534	0.00518447	0.180609	248.806	87.521	366.849	99.6667	56.5108	57.3588
LOC103910098	1674.78	1.72078	0.548989	3.13445	0.00172176	0.120031	2983.59	3685.43	1040.86	513.729	835.491	989.585
srl	37.9181	1.71607	2.25191	0.762047	0.446032	0.822095	1.04103	173.451	0	4.05149	19.9961	28.9691
slc25a48	617.069	1.71403	0.625849	2.73873	0.00616772	0.188166	1066.01	1252.35	519.703	285.225	87.8091	491.316
gys2	269.416	1.71262	0.652585	2.62437	0.00868099	0.21493	375.811	647.655	215.451	186.369	36.5147	154.695
zgc:173915	114.386	1.71208	0.795591	2.15196	0.0314008	0.34962	69.7489	38.191	417.8	55.1003	69.5518	35.9217
zgc:111983	2.42625	1.71136	2.67317	0.6402	0.522043	NA	0	11.139	0	0.810299	2.60819	0
fads2	31784.7	1.71081	0.60958	2.80654	0.00500764	0.178693	57884.3	76577.7	11619.8	12675.5	17867.8	14083
nr0b1	102.861	1.70809	0.67405	2.53407	0.0112745	0.237586	161.359	238.694	72.7875	63.2033	17.3879	63.732
carm1l	2.13331	1.70768	2.44407	0.698705	0.484737	NA	2.08206	6.36516	1.45575	0	0	2.89691
acat2	621.49	1.70743	0.647048	2.6388	0.00832001	0.21018	783.894	337.354	1733.8	369.496	122.585	381.813
LOC100148329	2.79214	1.70708	1.84449	0.925502	0.354705	NA	5.20514	3.18258	4.36725	0.810299	2.60819	0.579382
LOC100537803	112.887	1.70708	0.639887	2.66778	0.00763546	0.202395	122.841	85.9297	310.075	51.8591	33.0371	73.5815
zgc:112265	2032.86	1.70653	0.569511	2.99649	0.00273106	0.148957	3410.41	4498.58	1428.09	698.477	595.537	1566.07
tmeff1b	9.17305	1.70637	1.38231	1.23444	0.21704	0.666265	13.5334	28.6432	0	2.4309	5.21638	5.21444
zgc:193505	5.42621	1.70252	1.88181	0.904723	0.365612	NA	4.16411	20.6868	0	1.6206	6.08578	0
zmp:0000000926	4.0402	1.70166	2.12501	0.800779	0.42326	NA	1.04103	0	17.469	4.86179	0.869397	0
baiap2b	4.09881	1.7016	1.82532	0.932221	0.351222	NA	12.4923	6.36516	0	0.810299	0.869397	4.05568
foxd3	1.61088	1.70099	2.53176	0.671862	0.501671	NA	1.04103	6.36516	0	0.810299	0.869397	0.579382
LOC101882151	23.5674	1.70057	0.88449	1.92266	0.0545227	0.427429	27.0667	50.9213	30.5708	6.48239	4.34699	22.0165
LOC100333206	15.0408	1.69922	1.36098	1.24853	0.211838	0.659301	13.5334	54.1039	1.45575	0	11.3022	9.8495
LOC103910420	1.03711	1.69597	3.56333	0.475951	0.634109	NA	0	4.77387	0	0	0.869397	0.579382
frmd5	1.03711	1.69597	3.56333	0.475951	0.634109	NA	0	4.77387	0	0	0.869397	0.579382
ccdc178	1.03711	1.69597	3.56333	0.475951	0.634109	NA	0	4.77387	0	0	0.869397	0.579382
LOC795545	15297.9	1.69565	0.617507	2.74596	0.00603334	0.188166	10683	12595.1	46857.7	5807.41	5005.99	10837.9
tmod4	74.5874	1.69552	0.67444	2.51396	0.0119384	0.242275	135.334	170.268	36.3938	42.9458	26.0819	36.5011
megf10	3.10137	1.69542	2.47289	0.685602	0.492964	NA	0	14.3216	0	0.810299	0	3.47629
LOC110438341	8.36931	1.69528	1.20108	1.41146	0.158108	0.602266	12.4923	14.3216	11.646	5.67209	0.869397	5.21444
pimr214	22.3076	1.69426	0.953893	1.77616	0.075707	0.479371	23.9437	65.2429	13.1018	20.2575	4.34699	6.95259
meis3	7.3732	1.69286	1.22538	1.3815	0.167125	0.610445	5.20514	11.139	17.469	4.05149	3.47759	2.89691
vmo1b	303.957	1.6925	0.575323	2.94183	0.00326277	0.158859	468.463	571.273	353.747	123.165	60.8578	246.237
ift88	8.50501	1.69225	1.73264	0.97669	0.328723	0.753733	13.5334	23.8694	1.45575	0	12.1716	0
havcr2	6.36397	1.69182	2.00944	0.841939	0.399822	0.797618	29.1488	0	0	3.24119	0	5.79382
serpinf2b	1295.83	1.69066	0.594129	2.84561	0.00443266	0.174466	2148.68	2684.51	1103.46	589.087	226.043	1023.19
itm2ca	16.267	1.68918	1.19501	1.41353	0.1575	0.601423	3.12309	52.5126	18.9248	17.8266	1.73879	3.47629
vwa10.1	2.4361	1.68793	2.94618	0.572921	0.566698	NA	0	11.139	0	0	3.47759	0
LOC110437985	5.30576	1.68731	1.83273	0.920652	0.357232	NA	5.20514	19.0955	0	0	5.21638	2.31753
LOC103910030	1191.69	1.68542	0.419434	4.01833	5.86121e-05	0.0246592	2005.02	1392.38	2056.97	574.502	504.25	617.042
stmn1b	43.8259	1.68365	1.11584	1.50886	0.131335	0.571	11.4513	187.772	1.45575	16.206	25.2125	20.8578
LOC110438426	9.03755	1.68275	1.53639	1.09527	0.2734	0.719941	0	6.36516	34.938	1.6206	9.56337	1.73815
si:dkey-285b23.4	6.71282	1.68214	1.30429	1.28969	0.197158	0.643061	12.4923	9.54774	8.7345	0.810299	3.47759	5.21444
zgc:113516	81.4239	1.68194	0.6127	2.74513	0.00604874	0.188166	140.539	175.042	56.7743	47.8076	36.5147	31.866
LOC100330188	1.15739	1.68071	3.06751	0.547907	0.583756	NA	2.08206	3.18258	0	0.810299	0.869397	0
nots	7017.59	1.67767	2.19942	0.762778	0.445596	0.822095	8.32823	31751	318.809	6831.63	2716	479.728
c18h15orf65	1.74107	1.67689	2.9649	0.56558	0.571679	NA	0	7.95645	0	1.6206	0.869397	0
ubxn10	6.93451	1.67541	1.60124	1.04632	0.295416	0.732902	6.24617	25.4607	0	7.29269	0.869397	1.73815
LOC100007192	1.36921	1.67379	3.17711	0.526827	0.598314	NA	6.24617	0	0	0.810299	0	1.15876
hmox1a	871.399	1.67334	0.627513	2.66663	0.00766169	0.202763	2072.69	1446.48	461.473	196.903	374.71	676.139
si:ch211-278a6.1	2.95743	1.6732	1.86732	0.896042	0.37023	NA	10.4103	1.59129	1.45575	0.810299	1.73879	1.73815
zgc:113265	2.1394	1.67127	2.0552	0.81319	0.416109	NA	5.20514	1.59129	2.9115	0.810299	1.73879	0.579382
psmb8a	2113.94	1.66992	0.586686	2.84635	0.00442231	0.174466	2012.31	1561.06	6077.76	778.697	792.021	1461.78
znf236	3.98056	1.66946	1.8781	0.888908	0.374052	NA	0	7.95645	10.1903	0.810299	4.34699	0.579382
kcnf1b	4.21392	1.66507	1.73332	0.960629	0.336739	NA	10.4103	0	8.7345	3.24119	1.73879	1.15876
tmem97	876.828	1.66502	0.594383	2.80125	0.00509046	0.17967	1210.72	548.995	2240.4	363.014	247.778	650.067
fbxo40.1	3.3333	1.6639	1.886	0.882235	0.37765	NA	9.36926	0	5.823	1.6206	0.869397	2.31753
si:ch1073-138d10.2	2.75822	1.66349	2.54947	0.652483	0.51409	NA	12.4923	0	0	0	3.47759	0.579382
kynu	804.626	1.66335	0.479879	3.4662	0.000527876	0.0752197	1219.04	720.855	1729.43	441.613	319.938	396.877
LOC100149247	3.20797	1.66326	1.80745	0.920221	0.357457	NA	8.32823	4.77387	1.45575	3.24119	0.869397	0.579382
agxtb	1560.71	1.66321	0.620576	2.68011	0.00735984	0.198946	2582.79	3352.85	1182.07	708.201	250.386	1287.97
upk1a	3.4721	1.66202	2.07123	0.802433	0.422302	NA	9.36926	6.36516	0	1.6206	3.47759	0
apoa1b	40858.4	1.66201	0.70419	2.36016	0.0182668	0.283686	68570.5	86235.2	31479.1	18211.5	3271.54	37382.3
nab1a	9.00119	1.65997	1.50787	1.10087	0.270953	0.71725	0	3.18258	37.8495	4.86179	5.21638	2.89691
LOC103909420	0.512693	1.65856	4.04782	0.409743	0.681995	NA	1.04103	0	1.45575	0	0	0.579382
LOC101886917	0.561029	1.65856	4.04782	0.409743	0.681995	NA	1.04103	0	1.45575	0	0.869397	0
ighv2-1	0.512693	1.65856	4.04782	0.409743	0.681995	NA	1.04103	0	1.45575	0	0	0.579382
LOC103910379	0.561029	1.65856	4.04782	0.409743	0.681995	NA	1.04103	0	1.45575	0	0.869397	0
ifng1-2	0.55118	1.65856	4.04782	0.409743	0.681995	NA	1.04103	0	1.45575	0.810299	0	0
LOC100536312	0.512693	1.65856	4.04782	0.409743	0.681995	NA	1.04103	0	1.45575	0	0	0.579382
LOC101885044	0.55118	1.65856	4.04782	0.409743	0.681995	NA	1.04103	0	1.45575	0.810299	0	0
LOC100332713	0.55118	1.65856	4.04782	0.409743	0.681995	NA	1.04103	0	1.45575	0.810299	0	0
LOC100003556	0.55118	1.65856	4.04782	0.409743	0.681995	NA	1.04103	0	1.45575	0.810299	0	0
ttc9	0.561029	1.65856	4.04782	0.409743	0.681995	NA	1.04103	0	1.45575	0	0.869397	0
c14h4orf45	0.561029	1.65856	4.04782	0.409743	0.681995	NA	1.04103	0	1.45575	0	0.869397	0
il11a	0.512693	1.65856	4.04782	0.409743	0.681995	NA	1.04103	0	1.45575	0	0	0.579382
si:ch1073-416d2.3	566.117	1.65782	0.778208	2.1303	0.0331468	0.351338	882.792	1530.82	165.956	384.892	53.9026	378.337
gbp1	157.405	1.6575	0.857844	1.93217	0.0533383	0.424357	130.129	22.2781	564.831	106.959	33.9065	86.3279
LOC562898	1.1348	1.65538	2.83343	0.584231	0.559065	NA	2.08206	1.59129	1.45575	0.810299	0.869397	0
LOC110439369	2.17456	1.65479	2.45751	0.673358	0.500719	NA	8.32823	1.59129	0	0.810299	0	2.31753
LOC103911233	5.19829	1.65478	1.49827	1.10446	0.269393	NA	3.12309	3.18258	17.469	1.6206	1.73879	4.05568
pfdn2	95.6745	1.65462	0.631006	2.6222	0.00873651	0.215887	80.1592	92.2949	263.491	37.2737	43.4699	57.3588
wasf3a	1.01452	1.65371	3.24443	0.509709	0.610255	NA	0	3.18258	1.45575	0	0.869397	0.579382
egr2a	22.5915	1.65343	0.989939	1.67023	0.0948731	0.517583	10.4103	9.54774	82.9778	9.72358	11.3022	11.5876
tm9sf2	187.314	1.65319	0.618689	2.67208	0.00753816	0.201443	153.031	292.797	407.61	81.8402	39.1229	149.481
zgc:123107	446.978	1.65243	0.729629	2.26475	0.023528	0.313648	291.488	181.407	1562.02	251.193	116.499	279.262
zgc:194114	10.0956	1.65087	1.82172	0.906214	0.364823	0.777816	0	46.1474	0	0.810299	0.869397	12.7464
amy2a	808064	1.65078	0.502375	3.28595	0.00101639	0.0940657	726349	1.22066e+06	1.73027e+06	472789	465684	232626
atp1a1a.5	82.0693	1.64728	0.540664	3.04677	0.00231311	0.138887	163.441	103.434	106.27	37.2737	39.1229	42.8743
pimr172	2.65773	1.6464	2.34102	0.703284	0.481879	NA	1.04103	11.139	0	0	0.869397	2.89691
LOC796000	48.8488	1.64448	0.781687	2.10376	0.0353995	0.360001	22.9026	136.851	62.5973	11.3442	30.4289	28.9691
serpina7	2979.79	1.64392	0.606414	2.71088	0.00671049	0.193168	8078.38	3384.68	2081.72	1275.41	734.641	2323.9
gnai3	6.84589	1.64269	1.62075	1.01353	0.310806	0.741052	0	25.4607	5.823	0.810299	2.60819	6.3732
LOC110439103	12.0894	1.64131	1.35955	1.20724	0.227339	0.675817	37.477	17.5042	0	1.6206	4.34699	11.5876
ahsg2	2398.17	1.64112	1.45279	1.12963	0.258632	0.703287	5458.11	4108.71	1329.1	164.491	83.4621	3245.12
afap1	4.18594	1.63961	1.82839	0.89675	0.369852	NA	3.12309	15.9129	0	4.05149	0.869397	1.15876
rhpn1	1.37906	1.63956	3.17017	0.517185	0.605027	NA	6.24617	0	0	0	0.869397	1.15876
LOC101883134	1.97401	1.63932	2.31252	0.708891	0.478392	NA	0	3.18258	5.823	0.810299	0.869397	1.15876
dync1i1	10.9718	1.63877	1.36253	1.20274	0.229078	0.677094	1.04103	44.5561	4.36725	8.91329	1.73879	5.21444
ldlrad2	5.27076	1.63731	1.42732	1.14712	0.251332	NA	4.16411	11.139	8.7345	3.24119	0.869397	3.47629
zgc:112160	24301.6	1.63724	0.527813	3.10194	0.00192259	0.124687	21245.3	60041	29052.4	15226.3	12927.9	7316.44
mdga2a	1.51067	1.63694	2.79279	0.586133	0.557786	NA	1.04103	0	5.823	1.6206	0	0.579382
si:dkey-171c9.3	23.1787	1.63648	0.861035	1.9006	0.0573547	0.438017	22.9026	25.4607	56.7743	19.4472	8.69397	5.79382
g6pca.1	412.296	1.63495	0.698656	2.34013	0.0192769	0.290179	644.397	959.548	267.858	192.041	46.078	363.852
LOC110439962	5.9408	1.63459	1.33654	1.223	0.221331	0.671151	11.4513	11.139	4.36725	4.05149	1.73879	2.89691
si:dkey-228d14.5	7.58402	1.63455	1.7614	0.927986	0.353415	0.769897	5.20514	0	29.115	1.6206	9.56337	0
apba1a	1.23625	1.63431	2.97972	0.548478	0.583364	NA	1.04103	3.18258	1.45575	0	0	1.73815
lipca	306.491	1.63334	0.582979	2.80171	0.0050832	0.17967	363.319	786.098	241.655	187.989	82.5927	177.291
LOC108183629	1.91898	1.63334	2.8295	0.577254	0.563768	NA	0	0	8.7345	1.6206	0	1.15876
zgc:109949	3.01864	1.6332	2.15407	0.758195	0.448334	NA	4.16411	9.54774	0	3.24119	0	1.15876
dnah3	1.50932	1.6318	2.76203	0.590797	0.554657	NA	2.08206	4.77387	0	1.6206	0	0.579382
abcb9	8.387	1.63124	1.19925	1.36022	0.17376	0.619257	8.32823	6.36516	23.292	5.67209	4.34699	2.31753
LOC101886608	9.6115	1.63007	1.37923	1.18187	0.237258	0.68258	22.9026	20.6868	0	1.6206	6.08578	6.3732
s1pr4	11.1574	1.62968	1.06819	1.52566	0.127096	0.562883	7.2872	14.3216	29.115	4.05149	5.21638	6.95259
prozb	111.799	1.62605	0.730434	2.22615	0.0260042	0.323731	207.165	256.198	43.6725	42.9458	25.2125	95.5981
acot9.2	1.38897	1.62426	2.82955	0.574033	0.565946	NA	3.12309	3.18258	0	0	0.869397	1.15876
zgc:109934	11.0144	1.6235	1.28239	1.26599	0.205517	0.65089	2.08206	17.5042	30.5708	4.05149	0.869397	11.0083
klhl31	12.7491	1.6226	1.50841	1.0757	0.282061	0.723419	5.20514	52.5126	0	0.810299	15.6491	2.31753
LOC110439986	2.22448	1.62129	2.22475	0.728749	0.466155	NA	1.04103	3.18258	5.823	2.4309	0.869397	0
rars	1114.44	1.62032	0.706746	2.29265	0.0218681	0.303563	757.869	401.005	3886.85	559.916	426.874	654.123
ryr2a	3.15875	1.61873	2.47647	0.653645	0.513341	NA	0	14.3216	0	4.05149	0	0.579382
LOC564731	22.7679	1.61738	1.23255	1.31222	0.189445	0.635905	3.12309	98.66	1.45575	7.29269	10.4328	15.6433
si:ch211-210b2.3	3.73239	1.61622	1.84473	0.87613	0.380959	NA	7.2872	9.54774	0	3.24119	1.73879	0.579382
si:ch211-116o3.5	11.8957	1.61585	1.22614	1.31784	0.187558	0.63309	17.6975	15.9129	20.3805	0	5.21638	12.167
LOC108181130	1.71835	1.61552	2.94305	0.548927	0.583056	NA	6.24617	0	1.45575	0	2.60819	0
nyap2b	1.62062	1.61488	2.99839	0.538583	0.590175	NA	1.04103	6.36516	0	0	0	2.31753
LOC100537645	1.72827	1.61437	2.63472	0.612728	0.540056	NA	3.12309	3.18258	1.45575	0	2.60819	0
lrrc20	361.96	1.61364	0.559736	2.88286	0.00394086	0.167084	551.745	329.397	755.534	295.759	109.544	129.782
sqlea	141.907	1.6134	0.932302	1.73056	0.0835309	0.495687	148.867	60.469	432.358	159.629	4.34699	45.7712
pemt	110.506	1.61274	0.569255	2.83308	0.00461024	0.176418	125.964	112.982	260.579	66.4445	56.5108	40.5568
clip2	2.10279	1.61233	2.25178	0.716024	0.473976	NA	3.12309	6.36516	0	0.810299	1.73879	0.579382
si:dkey-245m3.2	2.72063	1.61058	2.52515	0.637814	0.523595	NA	2.08206	0	10.1903	4.05149	0	0
si:dkey-33c12.3	9.86047	1.60977	1.39698	1.15232	0.24919	0.695359	9.36926	1.59129	33.4823	0.810299	12.1716	1.73815
srd5a2b	4.56255	1.60968	1.64802	0.97674	0.328698	NA	5.20514	11.139	4.36725	0	2.60819	4.05568
tmem107l	2.20559	1.60942	2.20853	0.72873	0.466167	NA	1.04103	3.18258	5.823	0	0.869397	2.31753
fgg	4869.1	1.60906	0.597994	2.69076	0.00712888	0.196385	11117.1	8397.24	2487.88	2416.31	1298.88	3497.15
LOC110438490	73.9124	1.60869	0.576612	2.78991	0.00527231	0.18174	102.021	95.4774	136.841	29.1708	27.8207	52.1444
apodb	6.43771	1.60709	1.70304	0.943663	0.345342	0.764926	5.20514	23.8694	0	8.10299	0.869397	0.579382
ccl44	7.41701	1.60597	1.22026	1.31609	0.188144	0.633616	9.36926	11.139	13.1018	1.6206	3.47759	5.79382
spata13	166.19	1.60473	0.490622	3.27081	0.00107241	0.0957257	191.549	276.885	282.416	83.4608	62.5966	100.233
mrap2a	3.2262	1.60225	1.80627	0.887049	0.375053	NA	4.16411	1.59129	8.7345	0.810299	3.47759	0.579382
LOC110440086	1.60701	1.60207	2.71997	0.589003	0.555859	NA	4.16411	1.59129	1.45575	2.4309	0	0
sh3bp5lb	7.65309	1.60119	1.47959	1.08218	0.279172	0.722905	6.24617	25.4607	2.9115	0	6.08578	5.21444
hpda	2193.78	1.60065	0.600742	2.66446	0.00771132	0.202775	3491.61	4660.89	1746.9	997.478	406.008	1859.82
prkar2b	1.48666	1.60037	2.57207	0.622209	0.533804	NA	5.20514	0	1.45575	0.810299	0.869397	0.579382
tha1	404.802	1.59937	0.538691	2.96899	0.00298781	0.15368	438.273	404.188	984.087	216.35	126.932	258.984
efr3bb	43.369	1.59922	0.752416	2.12545	0.0335493	0.353549	27.0667	105.025	64.053	15.3957	13.9104	34.7629
LOC100147925	4.56739	1.59911	1.96298	0.814634	0.415282	NA	9.36926	11.139	0	0.810299	6.08578	0
LOC101885394	59.4472	1.59836	0.717023	2.22916	0.0258035	0.322701	138.457	46.1474	82.9778	25.9296	50.425	12.7464
gpd1b	4617.23	1.59762	0.439288	3.63683	0.000276011	0.0573265	9272.44	6960.31	4589.98	2400.91	2240.44	2239.31
stard4	1146.89	1.59595	0.420124	3.79876	0.000145422	0.0397679	1866.56	1604.02	1700.32	671.738	432.09	606.613
dync2h1	63.6512	1.59549	1.15113	1.38603	0.165738	0.608453	2.08206	272.111	13.1018	9.72358	25.2125	59.6764
si:ch211-69b22.5	8.33036	1.59497	1.604	0.994368	0.320044	0.748117	1.04103	36.5997	0	1.6206	6.08578	4.63506
cacng5a	0.805352	1.59449	3.87065	0.411943	0.680381	NA	2.08206	1.59129	0	0	0	1.15876
LOC101887004	31.8595	1.59206	0.931371	1.70937	0.0873819	0.504846	42.6822	4.77387	96.0795	10.5339	19.1267	17.9608
spam1	32.4855	1.59181	0.767734	2.07338	0.0381366	0.369172	65.5848	60.469	20.3805	18.6369	9.56337	20.2784
hspb2	2.70752	1.59171	2.28501	0.696587	0.486061	NA	0	6.36516	5.823	0	3.47759	0.579382
si:dkey-23k10.2	2.74403	1.59048	2.03508	0.78153	0.434491	NA	2.08206	1.59129	8.7345	0	1.73879	2.31753
tlcd1	8.39727	1.58989	1.68257	0.944917	0.344701	0.764719	0	1.59129	36.3938	0.810299	1.73879	9.8495
si:dkey-5n18.1	1037.77	1.58982	0.585058	2.71738	0.00658016	0.191993	1018.13	932.496	2723.71	618.258	245.17	688.885
ect2l	1.5191	1.58879	2.7764	0.572249	0.567153	NA	5.20514	1.59129	0	0	1.73879	0.579382
LOC101884237	1.5191	1.58879	2.7764	0.572249	0.567153	NA	5.20514	1.59129	0	0	1.73879	0.579382
ccdc92	15.3743	1.58636	0.952916	1.66475	0.0959636	0.517936	22.9026	33.4171	13.1018	4.86179	5.21638	12.7464
wdr19	6.44565	1.58437	1.52837	1.03664	0.299902	0.735543	2.08206	25.4607	1.45575	2.4309	6.08578	1.15876
sult2st1	521.357	1.57998	0.524937	3.00984	0.00261385	0.146376	670.422	673.116	1000.1	368.686	292.987	122.829
ces2	2036.16	1.57736	0.586503	2.68943	0.00715737	0.196385	3747.7	3567.67	1835.7	1142.52	341.673	1581.71
LOC101885094	0.935548	1.57697	3.32958	0.473623	0.635769	NA	1.04103	3.18258	0	0.810299	0	0.579382
sh2d3ca	25.5332	1.57692	0.953164	1.65441	0.098045	0.521301	8.32823	20.6868	85.8893	7.29269	14.7798	16.2227
terb2	9.42478	1.57564	1.46596	1.07481	0.282459	0.723419	4.16411	38.191	0	4.05149	7.82457	2.31753
a2ml	666.647	1.57288	0.613464	2.56393	0.0103495	0.231438	1414.76	1293.72	285.327	233.366	286.032	486.681
si:ch211-152c8.5	643.049	1.56987	0.647011	2.42634	0.0152519	0.262335	738.089	1893.64	254.756	350.049	231.26	390.504
icmt	13.7737	1.56884	1.10463	1.42024	0.155537	0.599224	13.5334	3.18258	45.1283	4.86179	7.82457	8.11135
evlb	5.58964	1.5677	1.48732	1.05405	0.291862	NA	7.2872	3.18258	14.5575	6.48239	0.869397	1.15876
ftr69	3.04814	1.56731	2.22104	0.705668	0.480395	NA	1.04103	12.7303	0	1.6206	0	2.89691
LOC101886471	5.18361	1.56727	1.40645	1.11434	0.265132	NA	12.4923	6.36516	4.36725	3.24119	1.73879	2.89691
LOC103909379	5.23138	1.56705	1.78731	0.876764	0.380615	NA	10.4103	0	13.1018	3.24119	0	4.63506
ftr29	11.4051	1.56646	1.12376	1.39394	0.163337	0.606884	8.32823	7.95645	34.938	2.4309	7.82457	6.95259
wdr35	24.9107	1.56593	0.976328	1.6039	0.108736	0.535164	12.4923	90.7036	8.7345	13.7751	10.4328	13.3258
LOC101886404	1.12206	1.56536	3.40511	0.45971	0.645724	NA	2.08206	0	2.9115	0	1.73879	0
si:ch211-237a4.2	8.34705	1.56405	1.48534	1.05299	0.292344	0.730743	1.04103	1.59129	34.938	3.24119	1.73879	7.53197
sema3e	4.03994	1.5627	1.71934	0.908899	0.363404	NA	7.2872	7.95645	2.9115	0	2.60819	3.47629
LOC110438618	3.53024	1.56237	1.83816	0.849965	0.395345	NA	6.24617	9.54774	0	1.6206	2.60819	1.15876
p4ha1a	5.11823	1.56222	1.67936	0.930251	0.352241	NA	16.6565	4.77387	1.45575	0	4.34699	3.47629
dicp1.7	17.0729	1.55905	1.15396	1.35104	0.176683	0.622108	31.2309	1.59129	43.6725	13.7751	1.73879	10.4289
LOC110438511	27.2708	1.55863	0.954964	1.63213	0.102652	0.526978	10.4103	30.2345	81.522	27.5502	6.95518	6.95259
tmem119a	0.935482	1.55754	3.67519	0.423799	0.671713	NA	4.16411	0	0	0	0.869397	0.579382
zgc:114045	0.935482	1.55754	3.67519	0.423799	0.671713	NA	4.16411	0	0	0	0.869397	0.579382
irx5b	0.935482	1.55754	3.67519	0.423799	0.671713	NA	4.16411	0	0	0	0.869397	0.579382
tlr1	20.2693	1.55626	0.918126	1.69503	0.0900688	0.509779	10.4103	22.2781	58.23	12.1545	6.95518	11.5876
LOC103912069	2.06746	1.55568	2.22869	0.698025	0.485162	NA	3.12309	3.18258	2.9115	0	2.60819	0.579382
psmb12	1134.53	1.55437	0.592942	2.62145	0.00875564	0.2159	1138.89	860.888	3078.91	414.873	399.923	913.686
hsf4	2.13149	1.55429	3.06831	0.506562	0.612462	NA	0	9.54774	0	3.24119	0	0
pklr	33351.5	1.5541	0.448915	3.46191	0.000536366	0.0752197	50377.4	64428.2	34469.2	12694.1	20562.1	17577.9
LOC108183675	41.0817	1.55365	0.637957	2.43536	0.014877	0.259408	63.5027	44.5561	75.699	21.8781	21.7349	19.1196
si:ch1073-159d7.7	1.93857	1.55049	3.14122	0.493595	0.621592	NA	0	0	8.7345	0	0	2.89691
smarcd3a	3.95876	1.54865	1.82819	0.847097	0.396941	NA	1.04103	7.95645	8.7345	4.86179	0	1.15876
cep112	15.8273	1.54634	0.957753	1.61456	0.106407	0.532133	13.5334	41.3736	16.0133	4.05149	9.56337	10.4289
LOC110439330	2.60461	1.54556	2.13008	0.725588	0.468091	NA	2.08206	9.54774	0	0.810299	2.60819	0.579382
LOC101885707	9.51498	1.54482	1.74491	0.88533	0.375979	0.784196	3.12309	0	39.3053	1.6206	13.041	0
slc27a2a	4858.2	1.54358	0.429494	3.59395	0.000325698	0.0621402	7275.75	9235.85	5192.66	2449.53	2186.53	2808.84
pah	539.849	1.54339	0.545448	2.82958	0.00466088	0.176418	741.212	1177.56	493.499	283.605	143.451	399.774
LOC108179157	5.63408	1.54282	1.62786	0.94776	0.343251	NA	6.24617	0	18.9248	0.810299	4.34699	3.47629
adgrb1b	1.28741	1.54209	2.92678	0.526888	0.598271	NA	4.16411	1.59129	0	0.810299	0	1.15876
c3b.1	226.733	1.54092	0.559157	2.75579	0.00585501	0.188166	317.514	537.856	157.221	141.802	93.0255	112.98
mrrf	16.7221	1.54017	1.03298	1.49099	0.135964	0.577733	8.32823	44.5561	21.8363	2.4309	15.6491	7.53197
clgn	183.676	1.54009	0.587911	2.6196	0.00880342	0.2159	165.524	477.387	177.602	112.632	59.9884	108.924
lyz	270.171	1.53976	0.63445	2.42692	0.0152277	0.262335	237.354	278.476	690.026	104.529	245.17	65.4702
pitx2	4.79596	1.53816	1.87191	0.821707	0.411244	NA	1.04103	19.0955	1.45575	0.810299	0	6.3732
c1galt1b	21.823	1.53774	0.867088	1.77346	0.0761531	0.480759	23.9437	60.469	13.1018	10.5339	11.3022	11.5876
c1qtnf6b	16.8191	1.53752	1.29301	1.1891	0.234399	0.68035	0	11.139	64.053	4.86179	8.69397	12.167
psmd10	10.5589	1.53606	1.13605	1.35211	0.17634	0.621965	13.5334	19.0955	14.5575	0.810299	7.82457	7.53197
LOC100000752	1.40769	1.53606	3.15086	0.487506	0.6259	NA	6.24617	0	0	1.6206	0	0.579382
flvcr2a	31.7458	1.53599	0.720026	2.13324	0.0329049	0.351338	64.5438	49.33	27.6593	20.2575	13.041	15.6433
cfb	489.752	1.53235	0.560611	2.73336	0.00626909	0.18874	1144.09	669.933	369.761	203.385	169.532	381.813
LOC100151196	939.351	1.53158	0.484388	3.16188	0.00156753	0.114468	976.485	1454.44	1757.09	625.551	292.987	529.555
[truncated: 22,026 more rows]
