# Supplementary material for: Sinomenine Hydrochloride Ameliorates Fish Foodborne Enteritis via α7nAchR-Mediated Anti-Inflammatory Effect Whilst Altering Microbiota Composition
Source: Front Immunol. 2021 Nov 23;12:766845. doi: 10.3389/fimmu.2021.766845 (PMC8650311; doi:10.3389/fimmu.2021.766845)
Supplement: Supplementary file 5 [file Table_4.xlsx]

## Sheet: KEGG_result
ID	Description	BgRatio	pvalue	p.adjust	qvalue	geneID	Count
dre03008	Ribosome biogenesis in eukaryotes	77/6885	0.0205928	0.271713	0.258774	imp3/rpp25l	2
dre00140	Steroid hormone biosynthesis	78/6885	0.0210982	0.271713	0.258774	sult2st2/ugt1a5	2
dre00010	Glycolysis / Gluconeogenesis	81/6885	0.0226455	0.271713	0.258774	eno1a/gck	2
dre03018	RNA degradation	87/6885	0.0258774	0.271713	0.258774	eno1a/c1d	2
dre01200	Carbon metabolism	138/6885	0.0598906	0.289127	0.275359	eno1a/gck	2
dre00100	Steroid biosynthesis	22/6885	0.0620869	0.289127	0.275359	cyp51	1
dre03430	Mismatch repair	22/6885	0.0620869	0.289127	0.275359	pold3	1
dre00120	Primary bile acid biosynthesis	28/6885	0.0783733	0.289127	0.275359	cyp8b1	1
dre04910	Insulin signaling pathway	180/6885	0.0949876	0.289127	0.275359	gck/braf	2
dre00052	Galactose metabolism	35/6885	0.0970344	0.289127	0.275359	gck	1
dre00512	Mucin type O-glycan biosynthesis	35/6885	0.0970344	0.289127	0.275359	st6galnac1.2	1
dre00500	Starch and sucrose metabolism	38/6885	0.104922	0.289127	0.275359	gck	1
dre03030	DNA replication	38/6885	0.104922	0.289127	0.275359	pold3	1
dre00350	Tyrosine metabolism	39/6885	0.107536	0.289127	0.275359	hgd	1
dre03410	Base excision repair	39/6885	0.107536	0.289127	0.275359	pold3	1
dre03440	Homologous recombination	40/6885	0.110143	0.289127	0.275359	pold3	1
dre03420	Nucleotide excision repair	44/6885	0.1205	0.297707	0.28353	pold3	1
dre00040	Pentose and glucuronate interconversions	55/6885	0.148394	0.339039	0.322895	ugt1a5	1
dre00053	Ascorbate and aldarate metabolism	57/6885	0.153375	0.339039	0.322895	ugt1a5	1
dre00520	Amino sugar and nucleotide sugar metabolism	64/6885	0.17059	0.346043	0.329565	gck	1
dre00860	Porphyrin and chlorophyll metabolism	65/6885	0.173022	0.346043	0.329565	ugt1a5	1
dre00982	Drug metabolism - cytochrome P450	72/6885	0.189856	0.362453	0.345194	ugt1a5	1
dre00980	Metabolism of xenobiotics by cytochrome P450	76/6885	0.19933	0.363993	0.34666	ugt1a5	1
dre04810	Regulation of actin cytoskeleton	308/6885	0.224534	0.367707	0.350197	kng1/braf	2
dre00830	Retinol metabolism	90/6885	0.231664	0.367707	0.350197	ugt1a5	1
dre01230	Biosynthesis of amino acids	92/6885	0.23618	0.367707	0.350197	eno1a	1
dre03320	PPAR signaling pathway	94/6885	0.240672	0.367707	0.350197	cyp8b1	1
dre00562	Inositol phosphate metabolism	96/6885	0.245138	0.367707	0.350197	mtmr1b	1
dre00983	Drug metabolism - other enzymes	105/6885	0.264929	0.373543	0.355756	ugt1a5	1
dre04012	ErbB signaling pathway	110/6885	0.275711	0.373543	0.355756	braf	1
dre04914	Progesterone-mediated oocyte maturation	110/6885	0.275711	0.373543	0.355756	braf	1
dre04070	Phosphatidylinositol signaling system	118/6885	0.292649	0.384101	0.365811	mtmr1b	1
dre04010	MAPK signaling pathway	409/6885	0.335154	0.42656	0.406248	braf/stmn1a	2
dre04120	Ubiquitin mediated proteolysis	159/6885	0.373711	0.4528	0.431238	cul5a	1
dre00230	Purine metabolism	168/6885	0.390284	0.4528	0.431238	ampd3b	1
dre03013	RNA transport	175/6885	0.402885	0.4528	0.431238	rpp25l	1
dre04270	Vascular smooth muscle contraction	175/6885	0.402885	0.4528	0.431238	braf	1
dre04068	FoxO signaling pathway	181/6885	0.413488	0.4528	0.431238	braf	1
dre04145	Phagosome	185/6885	0.420457	0.4528	0.431238	coro1a	1
dre04141	Protein processing in endoplasmic reticulum	202/6885	0.449208	0.46689	0.444657	ubxn2a	1
dre04150	mTOR signaling pathway	206/6885	0.455774	0.46689	0.444657	braf	1
dre04510	Focal adhesion	278/6885	0.561972	0.561972	0.535211	braf	1
